# Supplementary material for: LncRNA FEZF1-AS1 regulates the gene expression and alternative splicing associated with osteosarcoma
Source: J Orthop Surg Res. 2025 Dec 3;21:24. doi: 10.1186/s13018-025-06357-z (PMC12781780; doi:10.1186/s13018-025-06357-z)
Supplement: Supplementary file 1 — Supplementary Material 1 [file 13018_2025_6357_MOESM1_ESM.zip]

Archive with 10 entries (9 files):
- supplementary file/
- supplementary file/Supplementary Figures.doc
- supplementary file/Supplementary Table 1.xls
- supplementary file/Supplementary Table 2.xls
- supplementary file/Supplementary Table 3.xls
- supplementary file/Supplementary Table 4.xls
- supplementary file/Supplementary Table 5.xls
- supplementary file/Supplementary Table 6.xls
- supplementary file/Supplementary Table 7.xls
- supplementary file/Supplementary Table 8.xls
