# Supplementary material for: LncRNA FEZF1-AS1 regulates the gene expression and alternative splicing associated with osteosarcoma
Source: J Orthop Surg Res. 2025 Dec 3;21:24. doi: 10.1186/s13018-025-06357-z (PMC12781780; doi:10.1186/s13018-025-06357-z)
Supplement: Supplementary file 1 — Supplementary Material 1 [file 13018_2025_6357_MOESM1_ESM.zip › supplementary file/Supplementary Table 1.xls]

## Sheet: expressed_gene_PCA.PCA
Table S1: expressed genes in the three groups including the NC and OE FEZF1-AS1 HOS cell lines
Gene	NC_1	NC_2	NC_3	OE_FEZF1-AS1_1	OE_FEZF1-AS1_2	OE_FEZF1-AS1_3
ENSG00000287614.1	0	0.06	0	0	0	0
ENSG00000161642.18	2.18	1.91	2.39	2.3	1.95	2.17
ENSG00000280169.1	0.08	0.05	0.06	0	0.06	0
ENSG00000142507.10	185.34	165.44	187.44	182.39	167.12	161.45
ENSG00000178971.16	1.62	1.67	1.89	1.87	1.72	1.67
ENSG00000279500.1	0.03	0.03	0.12	0.03	0.03	0.07
ENSG00000258325.2	0.07	0.17	0.14	0.25	0.15	0.26
ENSG00000272991.1	0.06	0.06	0.06	0.31	0.26	0.07
ENSG00000259548.1	0	0	0	0.05	0	0
ENSG00000272682.1	0	0	0.04	0.04	0	0
ENSG00000090013.11	14.71	13.89	16.45	16.29	13.99	13.38
ENSG00000131668.14	34.83	38.55	48.53	48.86	40.43	37.25
ENSG00000249773.3	21.14	23.02	29.09	26.47	25.41	23.08
ENSG00000115183.15	3.26	3.54	2.66	2.69	2.91	3.2
ENSG00000204959.4	0.05	0.05	0.08	0.02	0.07	0.06
ENSG00000204173.11	0	0	0	0.01	0	0.01
ENSG00000120868.14	4.93	5.39	4.31	4.41	4.86	4.95
ENSG00000115109.14	1.6	1.66	1.59	1.63	1.86	1.82
ENSG00000226491.1	0	0	0	0.03	0	0
ENSG00000279118.1	0.11	0.07	0.15	0.02	0.08	0.07
ENSG00000226643.2	0.08	0	0	0	0	0
ENSG00000247624.6	0	0.01	0	0	0	0
ENSG00000167977.9	10.43	10.92	9.05	10.35	9.29	10.09
ENSG00000174576.10	0.88	0.66	1.04	0.98	0.76	0.63
ENSG00000120805.14	13.34	12.78	10.66	10.08	12.05	12.68
ENSG00000107954.10	0.15	0.18	0.22	0.16	0.1	0.14
ENSG00000220201.7	0.71	0.64	0.7	0.86	0.86	0.8
ENSG00000258711.2	0.18	0.23	0.21	0.17	0.12	0.08
ENSG00000184949.18	0.13	0.1	0.08	0.13	0.1	0.13
ENSG00000128886.12	1.01	1.23	1.17	0.97	1.04	0.98
ENSG00000105538.10	0.2	0.18	0.22	0.25	0.24	0.19
ENSG00000277491.1	0.67	1.57	0.44	0.44	0.41	0.63
ENSG00000080200.10	1.09	1.21	1	0.97	1.07	1.09
ENSG00000230122.1	0	0	0	0.04	0	0
ENSG00000198753.12	0.29	0.3	0.36	0.44	0.35	0.28
ENSG00000099385.12	8.47	9.45	15.18	14.19	10.86	8.8
ENSG00000223573.7	0.17	0.24	0.21	0.15	0.15	0.09
ENSG00000286837.1	0.08	0.11	0.07	0.18	0.1	0.06
ENSG00000132017.10	13.45	12.97	15.54	14.75	12.45	11.97
ENSG00000241868.3	0.09	0.1	0	0	0	0
ENSG00000205593.12	0.3	0.27	0.43	0.49	0.31	0.33
ENSG00000246366.6	0	0	0	0	0.01	0.01
ENSG00000137171.15	2.93	2.82	3.72	3.93	3.4	3.08
ENSG00000213781.3	0	0	0	0.02	0	0
ENSG00000261938.1	0.31	0.24	0.08	0.08	0.14	0.09
ENSG00000267786.1	0	0	0	0.05	0	0.17
ENSG00000163785.13	6.91	6.79	5.87	4.84	6.4	6.69
ENSG00000164708.6	0.03	0.19	0.38	0.1	0.03	0.13
ENSG00000184979.10	1.39	1.71	1.42	1.59	1.38	1.64
ENSG00000063660.9	16.79	17	23.01	24.07	19.77	17.83
ENSG00000165879.9	0.95	0.89	0.98	0.81	0.99	1.1
ENSG00000010327.10	0.02	0.01	0.03	0.05	0.03	0.04
ENSG00000254905.1	0	0.11	0	0.05	0.05	0.06
ENSG00000163344.6	15.54	15.82	21.66	22.88	16.33	14.94
ENSG00000165475.15	0.87	0.85	0.77	0.67	1.01	0.8
ENSG00000230521.1	0.21	0.19	0.11	0.17	0.11	0.14
ENSG00000163918.12	15.35	15.92	15.53	15.84	15.42	15.73
ENSG00000173338.13	0.06	0	0.02	0.02	0.1	0.14
ENSG00000114656.12	0.01	0.03	0.03	0.02	0.02	0.01
ENSG00000100664.11	34.73	35.42	29.48	27.41	31.97	33.32
ENSG00000174695.10	12.12	12.54	9.62	9.55	11.55	11.63
ENSG00000139549.4	0.01	0	0.03	0.01	0	0.03
ENSG00000288605.1	0	0.01	0.02	0.01	0	0.01
ENSG00000112561.19	0.28	0.32	0.22	0.33	0.3	0.21
ENSG00000183153.7	0.12	0.16	0.16	0.14	0.13	0.14
ENSG00000285294.1	0.03	0.07	0.01	0.05	0.07	0.06
ENSG00000258793.1	0.03	0.36	0.18	0.11	0.18	0.19
ENSG00000101349.17	0	0.01	0	0	0	0.01
ENSG00000013563.14	3.81	4.02	3.91	4.32	4.12	3.98
ENSG00000280269.1	0.03	0.06	0	0.03	0.03	0.03
ENSG00000105963.15	0.85	1.08	1.57	1.39	1.06	0.98
ENSG00000140600.17	1.24	1.31	1.31	0.9	1.27	1.43
ENSG00000243701.7	0.39	0.48	0.43	0.35	0.4	0.42
ENSG00000177807.10	0.01	0.02	0	0	0	0
ENSG00000272334.1	0.05	0.1	0.1	0	0.04	0
ENSG00000258554.1	0.45	0.47	0.43	0.19	0.47	0.5
ENSG00000160570.14	5.93	6.22	7.71	7.67	6.82	6.11
ENSG00000280083.1	0.04	0.01	0	0.01	0.01	0
ENSG00000064195.7	0.29	0.27	0.23	0.18	0.19	0.35
ENSG00000132199.20	9.61	9.68	9.2	8.98	9.14	9.58
ENSG00000231993.1	0.17	0.23	0.06	0.24	0.24	0.06
ENSG00000283376.1	0	0.03	0.03	0	0.06	0
ENSG00000091136.15	9.28	10.15	10.53	10	10.27	10.76
ENSG00000248473.2	0	0	0	0.01	0	0
ENSG00000073605.19	0.55	0.53	0.6	0.6	0.49	0.49
ENSG00000211456.13	3.86	4.02	3.23	3.07	3.72	3.7
ENSG00000213465.8	33.83	37.64	45.9	46.92	39.47	36.38
ENSG00000269556.8	1.94	2.1	1.82	1.59	1.74	2.08
ENSG00000231344.1	0.22	0.45	0.15	0.39	0.32	0.24
ENSG00000136720.7	5.38	5.71	6.76	6.26	5.64	5.42
ENSG00000272078.1	0.02	0.02	0.06	0.05	0.03	0.05
ENSG00000064703.13	4.87	5.26	5.01	4.6	4.62	4.82
ENSG00000287444.1	0	0	0.02	0	0	0
ENSG00000135862.6	21.29	21.07	17.41	16.66	19.93	20.74
ENSG00000244187.8	12.29	11.6	15.04	16.39	13.11	13.26
ENSG00000135604.10	1.1	1	0.86	0.88	0.97	1.08
ENSG00000124343.14	0	0.02	0.02	0.01	0.03	0.01
ENSG00000130720.13	1.57	1.33	1.61	1.94	1.47	1.36
ENSG00000248174.6	0.01	0.01	0	0.02	0	0.02
ENSG00000133069.17	0.32	0.35	0.36	0.37	0.31	0.3
ENSG00000162188.6	0.09	0	0.12	0.06	0.13	0.03
ENSG00000187796.15	0.07	0.05	0.08	0.1	0.08	0.06
ENSG00000286823.1	0	0	0	0	0	0.02
ENSG00000168959.15	0	0.01	0	0	0.01	0
ENSG00000180210.15	0.07	0.06	0.11	0.1	0.1	0.13
ENSG00000279390.1	0	0	0.01	0	0	0.01
ENSG00000181019.13	43.95	45.46	46.4	45.3	47.54	44.2
ENSG00000173011.12	4.33	4.23	3.88	3.56	3.84	3.9
ENSG00000226413.2	0	0	0	0	0.05	0
ENSG00000004478.8	28.41	26.32	30.74	27.48	23.86	23.14
ENSG00000005001.10	0.02	0.03	0.06	0.01	0.02	0
ENSG00000286104.1	0.02	0.01	0.06	0.03	0.08	0.03
ENSG00000235175.1	0	0	0	0	0	0.13
ENSG00000282393.1	0.03	0.04	0.01	0	0.01	0.03
ENSG00000225526.6	0	0	0	0.01	0	0
ENSG00000164687.11	42.67	43.34	45.42	43.42	43.01	40.48
ENSG00000230385.1	0	0	0	0	0	0.14
ENSG00000136631.15	13.5	14.22	13.28	13.08	14.03	15.15
ENSG00000276168.1	168.99	125.38	140.32	526.6	186.31	667.89
ENSG00000277352.1	0.04	0	0.04	0	0	0
ENSG00000239264.9	59.53	60.3	56.07	55.58	55.46	57.01
ENSG00000177374.13	2.64	2.56	3.23	3.14	2.46	2.41
ENSG00000177311.12	1.76	2.04	1.6	1.39	1.68	1.92
ENSG00000265287.2	0.07	0.05	0	0	0	0
ENSG00000172831.14	2.99	3.31	3.36	3.76	3.23	2.64
ENSG00000285000.1	0.06	0.08	0.02	0.13	0.07	0.06
ENSG00000242318.1	0	0	0	0	0.09	0
ENSG00000130433.8	2.74	3.15	3.41	3.35	2.65	2.51
ENSG00000007541.17	3.04	2.84	4.13	4.24	2.69	2.58
ENSG00000034693.15	6.07	6.1	5.05	4.61	5.65	6.04
ENSG00000272945.1	0.26	0.45	0.41	0.46	0.34	0.19
ENSG00000258422.5	0	0.02	0	0	0	0.03
ENSG00000281371.1	0.01	0	0.03	0.1	0.01	0.03
ENSG00000177302.15	8.24	8.53	9.13	8.59	7.8	7.91
ENSG00000274421.1	0.04	0.02	0	0.02	0.07	0.07
ENSG00000164691.18	0.01	0.01	0	0.01	0.02	0
ENSG00000159247.13	0.04	0	0.06	0.02	0.04	0.01
ENSG00000171456.20	12.7	13	13.37	12.37	11.49	12.35
ENSG00000121797.10	0	0.02	0.03	0.04	0	0.02
ENSG00000160799.12	8.9	9.04	11.46	11.84	9.35	8.89
ENSG00000259868.3	0.01	0.01	0	0.01	0.01	0.01
ENSG00000175309.15	1.83	2.03	1.76	2.09	1.93	1.88
ENSG00000274447.1	0.56	0.24	0.12	0.12	0.3	0.19
ENSG00000140853.16	0.91	0.85	1.04	0.98	0.89	0.82
ENSG00000168621.15	1.69	1.89	1.4	1.27	1.43	1.76
ENSG00000072818.12	0.06	0.04	0.09	0.09	0.09	0.08
ENSG00000241627.3	0	0.03	0	0.02	0	0.03
ENSG00000249803.6	0.56	0.41	0.43	0.68	0.51	0.53
ENSG00000250988.7	3.28	3.04	3.12	2.29	2.31	2.56
ENSG00000238117.1	0	0.1	0	0	0	0
ENSG00000165502.7	516.73	488.8	511.75	511.99	545.81	518.24
ENSG00000230953.2	0	0	0	0.31	0	0
ENSG00000142892.15	7.44	7.57	5.55	5.41	6.61	7.13
ENSG00000176890.16	206.17	205.48	190.04	189.77	193.61	194.21
ENSG00000204272.13	6.95	7.58	6.65	5.87	8	7.12
ENSG00000236088.10	0.61	0.56	0.48	0.49	0.57	0.66
ENSG00000275198.1	0.08	0.06	0.05	0.05	0.08	0.07
ENSG00000239203.1	0	0	0.06	0.06	0	0
ENSG00000256338.2	1.48	0.84	1.83	1.19	1.53	1.44
ENSG00000224919.1	0.11	0.11	0.11	0.12	0.1	0.48
ENSG00000168938.6	5.98	6.47	7.25	6.7	6.73	6.07
ENSG00000262514.1	0.02	0.07	0	0	0	0.05
ENSG00000258735.1	0	0.03	0	0	0.03	0
ENSG00000281566.3	0	0	0	0	0.02	0
ENSG00000163482.12	2.18	2.07	2.08	1.96	2.27	2.08
ENSG00000159479.17	15.09	15.15	16.4	16.57	15.72	14.95
ENSG00000260122.1	0.08	0.09	0	0.18	0.07	0.06
ENSG00000232913.8	0	0	0	0.01	0	0
ENSG00000260773.1	0.1	0.37	0.11	0.05	0.27	0.22
ENSG00000174871.11	2.49	3.06	3.36	3.1	3.18	2.87
ENSG00000077235.18	6.33	6.36	7.99	7.93	6.25	6.02
ENSG00000148356.15	1.38	1.27	1.76	1.81	1.36	1.36
ENSG00000184602.6	3.48	3.28	2.43	2.82	3.29	3.09
ENSG00000258738.1	1	1.05	0.97	1.12	1.47	1.21
ENSG00000168852.13	0.05	0.08	0.06	0.05	0.07	0.04
ENSG00000146729.10	13.23	15.61	12.46	12.31	15.29	15.31
ENSG00000189266.13	26.76	28.02	22.2	21.21	26.18	27.01
ENSG00000074047.22	2.84	2.9	2.62	2.71	2.55	2.93
ENSG00000243675.1	0.47	0	0	0	0	0
ENSG00000139352.4	0	0.01	0	0.01	0	0
ENSG00000271680.1	0	0.06	0	0	0.05	0
ENSG00000167394.13	4.2	3.47	4.64	5.27	4.42	3.74
ENSG00000201643.1	0	0	0	0.2	0	0
ENSG00000249388.3	0.05	0.08	0.1	0.08	0.15	0.05
ENSG00000016082.15	0.22	0.43	0.49	0.34	0.44	0.48
ENSG00000138078.16	5.36	5.86	4.21	4.52	5.05	5.3
ENSG00000242574.9	0.1	0.05	0.11	0.13	0.12	0.1
ENSG00000184302.7	0.97	0.95	1.05	1.18	0.98	0.91
ENSG00000237786.1	0	0.16	0	0.16	0	0
ENSG00000134490.14	1.06	1.21	0.9	0.83	0.82	0.98
ENSG00000173452.14	0.01	0	0	0	0	0
ENSG00000175874.10	0.1	0.11	0.06	0.1	0.09	0.08
ENSG00000090534.20	0.03	0.02	0.01	0.01	0.02	0.02
ENSG00000179131.7	0	0.15	0.15	0.07	0	0
ENSG00000277112.3	0	0	0	0	0	0.02
ENSG00000242747.1	0	0	0.06	0	0.05	0
ENSG00000253309.7	0.01	0.03	0	0	0.02	0
ENSG00000200502.1	0.25	0	0	0.27	0	0
ENSG00000265178.1	0	0	0.4	0	0	0
ENSG00000224420.3	0.18	0.28	0.33	0.35	0.19	0.11
ENSG00000120254.16	15.16	14.93	17.1	15.5	15.39	15.66
ENSG00000162878.13	1.46	1.35	1.28	1.5	1.37	1.43
ENSG00000104332.12	7.77	7.92	6.71	6.57	6.79	7.84
ENSG00000183785.16	0.04	0.03	0.03	0.01	0.02	0.04
ENSG00000062582.14	44.11	42.49	45.2	45.46	44.48	44.48
ENSG00000234264.1	0.32	0.47	0.17	0.24	0.29	0.58
ENSG00000176476.9	7.4	7.76	8.86	9.56	7.64	7.14
ENSG00000271973.1	0.18	0.09	0.29	0	0.24	0
ENSG00000154065.17	0.39	0.29	0.31	0.32	0.21	0.33
ENSG00000129991.13	0.24	0.27	0.26	0.41	0.26	0.18
ENSG00000277873.1	0.32	0.04	0.23	0.12	0.1	0.28
ENSG00000275774.3	0	0	0	0.02	0	0
ENSG00000260625.3	0.08	0.14	0.03	0.17	0.05	0.03
ENSG00000132670.21	28.1	30.86	34.21	33.33	30.58	30.77
ENSG00000179523.5	3.35	3.29	2.94	2.72	3.41	3.56
ENSG00000158315.11	0.06	0.18	0.15	0.23	0.29	0.12
ENSG00000250208.6	0	0.01	0	0.01	0	0
ENSG00000048342.18	0.5	0.48	0.58	0.53	0.47	0.51
ENSG00000237248.5	0.06	0.08	0.04	0.05	0.11	0.06
ENSG00000196323.14	2.85	2.87	2.27	2.41	2.59	2.96
ENSG00000273664.1	0.12	0	0	0	0	0
ENSG00000136936.11	10.62	9.92	9.86	8.8	10.41	10.56
ENSG00000127399.15	6.37	6.2	7.98	7.42	7.14	6.54
ENSG00000160767.21	5.89	6.38	6.82	6.53	6.32	5.82
ENSG00000163421.9	0.06	0.05	0.02	0.08	0.07	0.14
ENSG00000272434.1	1.74	2.3	2.46	1.94	2.23	2.08
ENSG00000166681.14	132.64	139.58	150.01	156.13	157.79	146.81
ENSG00000188848.16	3.7	3.73	2.83	2.71	3.31	3.69
ENSG00000274585.1	0	0	0.14	0.14	0	0
ENSG00000177868.12	9.81	8.99	8.12	9.13	9.77	9.9
ENSG00000277501.1	0.02	0.02	0	0	0.02	0.03
ENSG00000228430.9	0	0	0	0.01	0	0
ENSG00000088827.13	0	0.01	0.01	0	0	0.02
ENSG00000256633.1	0	0	0	0	0.07	0
ENSG00000231767.4	0.48	0.1	0.67	0.41	0.26	0.38
ENSG00000149313.11	9.27	9.55	6.46	6.36	8.63	9.08
ENSG00000242861.1	4.42	4.94	3.99	3.73	3.66	4.83
ENSG00000215241.4	0.02	0.01	0.03	0.03	0.02	0.02
ENSG00000015413.9	0	0.01	0.01	0.01	0.02	0.01
ENSG00000176261.16	7.05	7.61	6.53	6.78	7.12	7.12
ENSG00000252367.1	0.28	0.58	0.29	0.59	0	0.31
ENSG00000188388.10	0.02	0.02	0.03	0	0.01	0.03
ENSG00000227199.1	0.57	0.46	0.66	0.79	0.66	0.61
ENSG00000154229.12	4.4	4.6	4.41	4.05	4.1	4.75
ENSG00000010219.13	1.65	1.47	1.43	1.35	1.74	1.5
ENSG00000270194.1	1.02	0.56	0.79	0.88	0.78	0.62
ENSG00000149806.11	255.57	226.62	265.83	270.39	251.67	230.03
ENSG00000285886.1	0.06	0.13	0.06	0.13	0.05	0.04
ENSG00000226608.3	0.1	0	0.35	0.1	0.08	0.21
ENSG00000147697.9	0	0.04	0	0	0	0
ENSG00000147223.6	0	0	0.02	0	0	0
ENSG00000129757.15	1.06	1.57	1.82	1.65	1.75	1.41
ENSG00000109625.19	0.07	0.15	0.13	0.09	0.08	0.1
ENSG00000110442.12	9.6	9.53	10.48	9.95	9.83	9.5
ENSG00000143507.18	1.26	1.5	1.25	1.19	1.03	1.2
ENSG00000248100.2	0	0	0	0	0.02	0.01
ENSG00000260274.1	1.09	1.7	1.33	1.17	1.28	1.43
ENSG00000130402.13	102.24	105.69	112.03	105.19	93.53	97.93
ENSG00000250299.6	0.1	0.03	0	0	0	0
ENSG00000127922.9	10.92	9.72	9.72	10.04	10.66	10.19
ENSG00000101361.17	71.23	72.15	79.04	77.97	70.17	66.84
ENSG00000117984.15	18.14	16.72	26.91	27.87	20.96	18.42
ENSG00000271167.1	0	0.02	0	0.02	0.01	0
ENSG00000147121.16	4.52	4.36	4.21	4	4.19	4.36
ENSG00000261115.6	0.95	0.81	0.85	0.72	0.79	0.77
ENSG00000137996.13	8.56	8	6.87	7.22	7.55	7.81
ENSG00000181885.18	0.51	0.44	0.44	0.47	0.58	0.41
ENSG00000230912.1	0.25	0.13	0.13	0.13	0.16	0
ENSG00000162105.20	0.05	0.03	0.04	0.03	0.03	0.05
ENSG00000054118.15	34.06	36.25	38.41	35.16	32.68	33.22
ENSG00000115541.11	144.87	134.25	106.46	104.05	123.41	127.54
ENSG00000261390.6	0.01	0.01	0.01	0.01	0.01	0.04
ENSG00000177464.5	0.55	0.48	0.42	0.41	0.29	0.41
ENSG00000026036.22	0.89	0.83	0.98	1.15	0.8	0.88
ENSG00000277202.1	0	0	0	0	0	0.69
ENSG00000198612.11	28.93	30.27	23.5	22.64	28.97	29.24
ENSG00000112078.14	21.13	21.47	18.7	18.04	18.67	18.8
ENSG00000186318.18	3.24	3.37	3.43	3.15	3.39	3.06
ENSG00000272936.1	3.55	3.91	3	3.47	2.86	3.55
ENSG00000224189.8	0.8	0.82	0.76	0.85	0.89	0.8
ENSG00000260488.1	0.04	0	0	0	0	0.09
ENSG00000275216.2	0.51	0.67	0.45	0.36	0.68	0.5
ENSG00000185567.7	1.06	1.06	1.22	1.09	1.03	1.07
ENSG00000160472.5	0.29	0.35	0.31	0.09	0.33	0.14
ENSG00000164649.20	9.5	9.75	8.04	7.96	8.57	9.2
ENSG00000132205.11	10.04	10.14	11.48	11.57	9.27	8.81
ENSG00000116455.14	15.31	14.41	15.8	13.68	13.08	12.39
ENSG00000113441.16	2.28	2.46	1.93	2.09	2.29	2.45
ENSG00000260174.1	0.04	0	0.04	0.08	0.27	0
ENSG00000259818.1	0	0.01	0	0	0.01	0.02
ENSG00000231776.5	0	0.07	0	0.04	0.18	0.15
ENSG00000164318.18	3.39	3.25	3.63	3.72	3.6	3.91
ENSG00000172809.13	143.89	132.13	151.33	144.76	148.9	139.36
ENSG00000141002.20	9.65	9.9	13.77	14.01	10.66	9.88
ENSG00000188487.12	0.01	0	0.01	0.01	0.01	0
ENSG00000253746.1	0.35	0.05	0.14	0.19	0.08	0.24
ENSG00000226436.1	0	0	0	0.07	0	0
ENSG00000233998.1	0	0	0	0	0.04	0
ENSG00000104835.15	12.98	13.48	17.71	18.2	14.24	13.95
ENSG00000078618.22	24.67	27.05	30.02	29.08	27.58	26.71
ENSG00000197415.12	0.1	0.16	0.11	0.11	0.09	0.02
ENSG00000117682.17	4.25	4.27	5.19	5.16	4.3	4.03
ENSG00000139178.12	0.9	0.69	0.55	0.78	0.95	0.93
ENSG00000248256.1	0	0.1	0	0	0	0
ENSG00000288707.1	0.04	0.17	0	0	0.1	0
ENSG00000153982.11	0.16	0.16	0.18	0.17	0.14	0.12
ENSG00000280233.1	0	0	0	0.05	0.04	0
ENSG00000108669.16	2.96	2.87	3.05	2.88	2.9	2.48
ENSG00000140280.14	10.76	9.97	8.68	8.68	9.52	9.1
ENSG00000166477.13	21.05	22.38	18.37	17.56	20.65	21.08
ENSG00000183401.12	0.42	0.6	0.82	0.82	0.58	0.61
ENSG00000179636.15	0	0	0.01	0	0	0
ENSG00000250961.2	0	0.01	0.02	0.02	0.02	0.01
ENSG00000177576.12	1.68	1.42	1.33	1.27	1.9	1.9
ENSG00000248515.2	0	0	0	0	0.01	0
ENSG00000258056.2	2.52	2.11	2.28	2.12	2.06	2.35
ENSG00000226819.1	0	0.04	0	0	0	0
ENSG00000132510.11	1.73	1.96	1.79	1.91	1.89	1.77
ENSG00000204316.13	23.2	23.91	34.63	32.76	24.4	23.2
ENSG00000122877.17	0.04	0.02	0.03	0.03	0.01	0.05
ENSG00000221829.10	8.53	8.16	9.07	9.11	7.94	7.25
ENSG00000262223.8	0.01	0	0.02	0	0.01	0.07
ENSG00000279662.1	0.01	0.01	0	0.01	0.01	0.03
ENSG00000232564.3	0	0	0	0	0.02	0
ENSG00000260589.1	0.49	0.4	0.35	0.35	0.36	0.41
ENSG00000129910.8	0.01	0.01	0.01	0.01	0.03	0
ENSG00000231851.6	0.64	0.81	1.27	1.43	0.78	0.91
ENSG00000285554.1	0.11	0.07	0.3	0.07	0.12	0.12
ENSG00000118513.19	0.11	0.11	0.12	0.11	0.17	0.08
ENSG00000232520.2	0	0	0	0.01	0	0
ENSG00000273091.1	0.26	0.35	0.2	0.28	0.17	0.08
ENSG00000141579.7	0	0	0	0.01	0.01	0
ENSG00000276840.1	0.21	0.09	0.22	0	0.29	0.23
ENSG00000234851.4	10.4	11.46	15.49	11.71	16.68	19.05
ENSG00000122786.20	16.52	17.64	15.45	15.2	17.61	17.8
ENSG00000279081.2	0.03	0.06	0.03	0	0.02	0.06
ENSG00000099817.12	36.07	36.29	43.91	43.79	37.22	34.56
ENSG00000273975.1	0	0	0	0	0	0.08
ENSG00000245080.7	0	0.01	0.03	0	0	0.01
ENSG00000117448.14	12.63	13.21	15.44	14.88	12.91	12.34
ENSG00000224594.2	5.82	5	6.8	5.58	5.34	5.91
ENSG00000196655.12	18.65	18.44	18.5	18.41	18.19	17.36
ENSG00000182472.9	0.19	0.18	0.32	0.42	0.32	0.33
ENSG00000197183.14	3.15	3.22	3.27	3.44	3.04	2.92
ENSG00000274718.1	0.11	0.1	0.04	0.03	0.07	0.07
ENSG00000229044.1	0.11	0.36	0.24	0.31	0.15	0.06
ENSG00000285793.1	0.8	0.98	1.08	0.7	0.76	0.87
ENSG00000229112.1	0	0	0.19	0.1	0	0
ENSG00000235890.2	0.2	0.08	0.17	0.17	0.27	0.12
ENSG00000230795.3	2.56	1.77	2.55	2.17	1.77	1.82
ENSG00000174562.13	0	0	0	0	0	0.01
ENSG00000177666.17	12.68	12.44	15.17	15.44	12.92	12.79
ENSG00000123684.13	4.31	4.12	3.53	3.24	3.79	4.09
ENSG00000160185.15	0	0	0	0	0.01	0
ENSG00000100714.17	24.95	27.09	26.6	25.54	24.82	25.39
ENSG00000127314.18	4.68	5.34	4.2	3.85	4.71	4.88
ENSG00000177034.17	3.38	3.57	2.55	2.54	3.08	3.24
ENSG00000103264.18	2.98	2.66	3.87	3.85	2.73	2.88
ENSG00000283511.1	0	0.08	0.02	0.07	0.08	0
ENSG00000116205.14	0.63	0.74	0.55	0.61	0.58	0.65
ENSG00000243964.1	0	0.06	0.17	0.46	0	0.06
ENSG00000271147.8	0.11	0.17	0.15	0.2	0.21	0.16
ENSG00000244300.3	3.95	4.24	4.24	4.22	4.52	4.13
ENSG00000179454.14	0.72	0.76	0.52	0.5	0.69	0.8
ENSG00000125864.14	1.17	1.48	1.54	1.61	1.5	1.61
ENSG00000214530.10	1.5	1.36	2.35	2.1	1.77	1.58
ENSG00000286763.1	0.01	0	0	0.01	0	0
ENSG00000196656.7	4.71	5.05	5.53	4.45	7.13	5.85
ENSG00000226348.1	0	0	0.06	0	0	0
ENSG00000163006.12	1.9	2.12	1.77	1.71	1.79	1.88
ENSG00000178252.18	25.21	25.09	29.95	29.31	24.65	23.63
ENSG00000077935.17	0	0.01	0.01	0	0.03	0.03
ENSG00000273186.1	0.93	1.75	1.63	1.59	1.58	1.44
ENSG00000105808.18	0.13	0.18	0.14	0.14	0.1	0.15
ENSG00000109794.13	0.16	0.12	0.2	0.16	0.15	0.16
ENSG00000182968.5	0.14	0.16	0.22	0.18	0.17	0.17
ENSG00000228317.2	0	0	0	0	0.05	0.03
ENSG00000237506.3	2.23	3.44	4.28	4.05	3.55	4.07
ENSG00000280198.1	0.43	0.45	0.19	0.15	0.13	0.16
ENSG00000145063.15	0.01	0.01	0	0	0	0
ENSG00000187553.10	0.06	0.08	0.16	0.14	0.09	0.1
ENSG00000127870.17	5.97	6.38	4.63	4.27	5.16	5.66
ENSG00000133710.16	0	0	0	0.01	0	0.01
ENSG00000186825.6	0	0	0.02	0.02	0	0
ENSG00000156172.6	0.7	0.82	0.46	0.52	0.61	0.78
ENSG00000140057.9	0.11	0.05	0.1	0.1	0.15	0.14
ENSG00000091409.16	7.16	7.85	6.53	5.83	6.86	7.32
ENSG00000239021.1	0.21	0	0	0	0	0
ENSG00000260912.1	0.41	0.44	0.39	0.39	0.42	0.36
ENSG00000142623.11	0.55	0.77	0.66	0.78	0.64	0.62
ENSG00000280195.1	1.17	1.13	1.16	1.81	1.55	1.19
ENSG00000188818.12	0.23	0.22	0.21	0.24	0.2	0.23
ENSG00000259843.2	0	0	0	0.05	0	0.06
ENSG00000162572.21	1.1	1.21	1.62	1.75	1.2	1
ENSG00000129810.15	4.42	4.38	3.88	4.11	4.27	4.22
ENSG00000203876.10	0.01	0.01	0.01	0.01	0.01	0.02
ENSG00000163634.12	41	42.28	35.88	34.53	42.76	42.32
ENSG00000160285.15	18.34	18.22	21.82	23.95	19.41	18.85
ENSG00000204954.10	1.78	1.74	1.54	1.82	1.64	1.91
ENSG00000152904.11	5.96	7.61	6.82	6.42	7.62	7.31
ENSG00000196092.14	0.02	0.01	0.04	0.01	0.01	0.01
ENSG00000204745.4	0.47	0.54	0.57	0.49	0.38	0.45
ENSG00000278299.6	0.02	0	0.01	0.01	0	0
ENSG00000111737.12	15.87	16.99	22.3	20.71	15.45	14.97
ENSG00000288699.1	12.35	10.36	11.07	9.92	11.36	10.72
ENSG00000280310.1	0.02	0.18	0.05	0	0.11	0
ENSG00000224699.9	0.11	0.11	0.13	0.08	0.1	0.16
ENSG00000163516.14	4.88	5.21	6.24	6.47	5.67	5.31
ENSG00000234390.4	0.15	0.32	0.26	0.3	0.34	0.41
ENSG00000277452.1	0	0	0	0.09	0.07	0
ENSG00000000003.15	6.3	6.24	5.56	5.13	6.56	6.51
ENSG00000107290.14	3.47	3.95	3.6	3.64	3.78	3.66
ENSG00000279602.1	0.13	0.12	0.02	0.14	0.12	0.15
ENSG00000261121.2	0.04	0.02	0.04	0.05	0.03	0.1
ENSG00000270060.1	0.53	0.37	0.33	0.52	0.27	0.24
ENSG00000147364.17	1.73	1.66	1.58	1.76	1.64	1.76
ENSG00000157601.15	0.8	0.8	0.83	0.88	0.8	0.78
ENSG00000166130.15	33.53	36.45	30.36	28.08	33.35	33.98
ENSG00000228748.2	0.16	0.11	0.16	0.15	0.14	0.24
ENSG00000229869.1	0.12	0.07	0.2	0.27	0.11	0.07
ENSG00000172967.8	0	0.01	0	0.01	0	0
ENSG00000172375.14	2.5	2.49	2.97	2.81	2.3	2.27
ENSG00000269176.2	1.49	1.35	2.45	2.73	2.22	2.06
ENSG00000264354.1	0	0	0.36	0	0	0
ENSG00000013810.21	20.1	21.07	28.52	27.74	21.58	20.3
ENSG00000109881.17	7.16	8.48	8.4	6.56	7.22	7.22
ENSG00000243777.1	0	0	0	0.04	0	0
ENSG00000275640.1	0	0	0	0.43	0	0
ENSG00000283809.1	0.02	0.02	0.02	0.02	0.01	0.02
ENSG00000116745.7	0	0.03	0.01	0	0.06	0.01
ENSG00000230750.1	0	0	0	0.01	0.01	0
ENSG00000134531.10	7.96	7.81	6.02	5.7	6.15	7.2
ENSG00000188910.8	0.12	0.4	0.19	0.16	0.12	0.21
ENSG00000236017.8	0.06	0.08	0.12	0	0.05	0
ENSG00000261790.2	0.17	0.3	0.42	0.5	0.51	0.4
ENSG00000229511.1	0	0.05	0.02	0	0.02	0
ENSG00000286703.1	0.03	0.01	0.03	0.02	0.05	0.06
ENSG00000165023.7	0.05	0.05	0.04	0.05	0.05	0.03
ENSG00000125772.14	2.62	2.73	2.22	2.36	2.54	2.68
ENSG00000213664.4	0	0	0	0	0	0.07
ENSG00000253641.6	0.01	0.02	0.01	0.01	0.01	0.04
ENSG00000225411.3	0.04	0.04	0.05	0.02	0.05	0.03
ENSG00000288044.1	5.8	5.99	5.57	6.29	6.54	5.25
ENSG00000224031.1	0.14	0	0	0	0	0
ENSG00000204219.11	6.74	7.28	9.15	8.61	8.1	8.02
ENSG00000125804.14	0.01	0.01	0.01	0.01	0	0.01
ENSG00000251733.1	0	0.61	0.2	0	0.17	0
ENSG00000287935.1	0.12	0.06	0.08	0.06	0.04	0.02
ENSG00000231013.2	0	0	0	0	0.01	0
ENSG00000100814.18	25.25	24.54	23.13	22.85	26.01	25.17
ENSG00000129437.11	0	0.02	0	0	0.06	0
ENSG00000103723.17	0.04	0.06	0.03	0.03	0.02	0.03
ENSG00000077420.16	0	0	0.01	0	0.01	0
ENSG00000205502.4	0.02	0	0.02	0.05	0.01	0.02
ENSG00000229873.1	0.04	0.12	0.12	0.16	0	0.08
ENSG00000188191.15	3.88	4.01	5.62	5.74	4.57	4.57
ENSG00000258545.6	0.15	0.17	0.24	0.18	0.22	0.21
ENSG00000199038.1	0.23	0	0.24	0.25	0	0
ENSG00000211676.2	0	0	0	0	0.13	0
ENSG00000259797.1	0.06	0	0.06	0.25	0	0.13
ENSG00000279108.1	0.48	0.35	0.23	0.23	0.25	0.43
ENSG00000157500.12	4.76	5.22	4.15	3.84	4.92	4.98
ENSG00000143811.19	9.29	9.14	10.02	10.25	9.54	8.63
ENSG00000239470.3	0.21	0.22	0.89	0.22	0.32	0.29
ENSG00000166321.14	0.99	1.08	0.95	0.75	1.04	0.97
ENSG00000274828.1	1.13	1.14	1.19	0.81	1.11	1.18
ENSG00000280219.1	0.08	0.09	0.03	0.09	0.11	0.11
ENSG00000273076.1	0.42	0.25	0.32	0.13	0.16	0.34
ENSG00000256361.1	0	0	0	0.06	0	0
ENSG00000179399.15	0.01	0	0.01	0.02	0.01	0
ENSG00000282034.1	0.44	0.45	0.57	0.53	0.43	0.37
ENSG00000130382.9	10.83	12.42	15.73	15	12.33	11.84
ENSG00000205808.7	2.16	2.45	1.59	2.04	2.1	1.93
ENSG00000244722.1	0	0.06	0.03	0.06	0	0.03
ENSG00000143569.19	70.81	74.05	71.44	69.67	67.89	68.82
ENSG00000287894.1	0.15	0.05	0.11	0.05	0	0.22
ENSG00000185885.17	5.2	4.49	3.8	3.36	4.57	3.69
ENSG00000127947.16	12.75	13.07	10.45	10.09	10.96	12.08
ENSG00000079739.17	6.67	7.54	9.14	8.65	7.67	7.85
ENSG00000254880.1	0	0	0	0	0.04	0
ENSG00000197927.13	0.37	0.47	0.26	0.33	0.56	0.25
ENSG00000244274.9	0.34	0.33	0.47	0.38	0.24	0.26
ENSG00000188086.15	0	0	0	0	0	0.02
ENSG00000188820.13	0	0	0.02	0.02	0	0.02
ENSG00000260737.6	0.01	0.05	0.02	0.01	0.01	0.02
ENSG00000171540.8	0.03	0	0.02	0	0	0.03
ENSG00000279205.1	0	0	0.02	0	0	0
ENSG00000120832.10	2.65	2.61	2.13	2.4	2.92	2.41
ENSG00000165121.11	1.16	1.08	1.29	1.02	1.34	0.94
ENSG00000103066.13	2.48	2.09	3.17	2.61	2.18	2.5
ENSG00000078401.7	2.58	2.95	2.92	2.62	2.67	2.41
ENSG00000236263.1	0.13	0.19	0.14	0.1	0.16	0.25
ENSG00000286214.1	1.08	1.1	1.12	0.99	1.05	1.07
ENSG00000120860.11	3.6	3.73	3.33	3.06	4.23	3.7
ENSG00000165322.18	4.69	4.42	3.23	3.24	4.19	3.87
ENSG00000213717.3	0.24	0	0.13	0.38	0.11	0
ENSG00000159363.19	5.7	6.29	7.26	7.46	5.72	5.4
ENSG00000144810.16	7.67	8.18	6.31	5.77	6.87	7.07
ENSG00000175514.2	0	0	0	0.02	0	0
ENSG00000283352.1	0.41	0.31	0.16	0.48	0.43	0.33
ENSG00000010256.11	55.06	53.03	68.05	71.45	55.32	52.54
ENSG00000236013.7	0.03	0	0.01	0.02	0	0
ENSG00000214114.9	9.72	9.18	7.66	7.63	9.47	8.96
ENSG00000235194.9	0.93	0.94	0.83	0.88	0.97	0.86
ENSG00000271933.1	0.01	0.02	0.05	0.01	0.02	0.04
ENSG00000250444.1	0.02	0	0.02	0.02	0	0
ENSG00000130202.10	32.5	30.51	38.97	38.07	31.77	29.11
ENSG00000166046.11	0.03	0.07	0.01	0.05	0.02	0.02
ENSG00000080709.16	0.03	0	0	0.03	0.01	0
ENSG00000287664.1	0.19	0.2	0.13	0.07	0.28	0
ENSG00000280119.1	0.07	0.08	0.04	0.08	0.06	0.05
ENSG00000144199.12	10.3	10.5	12.62	13.06	11.1	9.36
ENSG00000249274.1	0.05	0	0	0.03	0	0
ENSG00000157933.10	6.14	7.08	7.48	7.31	6.66	6.76
ENSG00000269720.2	0	0	0	0.04	0	0
ENSG00000115415.20	7.82	8.91	7.22	6.66	8.3	8.73
ENSG00000227617.9	0.16	0.1	0.13	0.09	0.1	0.12
ENSG00000148158.17	1.65	1.8	1.4	1.5	1.53	1.7
ENSG00000130479.11	6.26	5.85	8.34	7.73	6.07	5.6
ENSG00000116661.11	0.24	0.32	0.37	0.33	0.26	0.37
ENSG00000259240.1	0.22	0.24	0.38	0.14	0.24	0.3
ENSG00000127418.15	6.2	6.25	7.61	7.2	6.13	5.76
ENSG00000164715.6	2.69	2.39	2.16	2.01	2.18	2.24
ENSG00000175556.17	0.15	0.2	0.12	0.16	0.18	0.08
ENSG00000214255.5	0	0	0.03	0	0	0
ENSG00000165655.17	1.87	2	1.93	2.29	2.41	2.14
ENSG00000221817.10	0.37	0.32	0.46	0.45	0.51	0.7
ENSG00000144120.13	5.49	5.72	6.61	6.74	6	5.5
ENSG00000274799.1	0	0	0	0.1	0	0
ENSG00000226403.2	0	0.02	0	0	0	0
ENSG00000163157.15	0.31	0.27	0.26	0.25	0.22	0.41
ENSG00000204424.10	0	0.03	0	0	0	0
ENSG00000137473.19	0	0	0.02	0.02	0.01	0
ENSG00000255202.1	0.04	0.04	0.04	0.04	0	0
ENSG00000249485.1	0.14	0.08	0.1	0.04	0.03	0.04
ENSG00000124198.10	3.46	3.66	2.99	2.9	3.14	3.13
ENSG00000153485.6	11.29	12.04	9.2	8.82	11.11	9.88
ENSG00000242142.1	0	0.03	0.07	0.03	0	0.03
ENSG00000207005.1	0.15	0	0	0	0	0
ENSG00000245910.8	61.06	58.09	51.33	53.31	66.56	64.1
ENSG00000131732.12	5.27	5.02	4.02	3.78	4.82	5.02
ENSG00000234062.8	0.17	0.21	0.16	0.19	0.22	0.14
ENSG00000231312.7	0.43	0.42	0.36	0.4	0.47	0.45
ENSG00000120051.15	0.14	0.2	0.15	0.26	0.24	0.34
ENSG00000256683.7	1.13	1.4	1.06	1.38	1.33	1.32
ENSG00000279265.1	1.15	2.18	1.16	2.76	2.18	1.34
ENSG00000197061.5	0.75	1.05	0.73	2.67	0.61	2.56
ENSG00000142634.13	34.44	33.94	38.17	40	30.78	30.71
ENSG00000274825.1	3.01	3.36	3.06	2.2	2.62	1.71
ENSG00000148331.12	9.2	9.25	10.32	10.37	8.7	8.28
ENSG00000286326.1	0	0.04	0	0.06	0	0
ENSG00000197933.13	1.72	1.76	1.63	1.69	1.95	2.02
ENSG00000214248.2	0.04	0.01	0.06	0.06	0.03	0.06
ENSG00000271420.1	0.78	0.24	0.37	0.42	0.34	0.47
ENSG00000081154.12	35.58	35.56	23.29	24.1	32.49	33.32
ENSG00000266203.1	0	0	0.45	0	0	0
ENSG00000276612.3	0.03	0.03	0.08	0.02	0.03	0.02
ENSG00000068971.14	1.14	1.11	1.15	1.21	1.13	0.97
ENSG00000176209.12	2.73	3.18	2.5	2.98	3.5	3.51
ENSG00000214708.4	0.25	0.13	0.18	0.34	0.21	0.19
ENSG00000131435.13	11.2	10.42	13.79	12.92	12.12	11.42
ENSG00000083444.17	14.55	14.3	18.35	17.57	13.33	13.51
ENSG00000235238.1	0.36	0.56	0.85	0.48	0.55	0.69
ENSG00000274667.1	1	0.35	0.59	0.6	0.72	0.66
ENSG00000202441.2	0	0	0	0.28	0	0
ENSG00000272374.1	0.15	0.14	0.14	0.15	0.19	0.18
ENSG00000248161.5	0.31	0.99	0.7	0.95	0.7	0.88
ENSG00000224117.1	0	0	0	0	0.04	0
ENSG00000110851.12	6.35	7.07	5.94	5.77	6.02	5.81
ENSG00000283491.1	0.2	0.12	0.25	0.51	0.42	0.48
ENSG00000280400.1	0.16	0.06	0.06	0	0.05	0.06
ENSG00000225695.1	0.21	0.25	0.17	0.2	0.16	0.26
ENSG00000260798.1	0.09	0.05	0.1	0.38	0.16	0
ENSG00000168994.14	27.35	27.39	27.75	28.12	28.7	26.53
ENSG00000170776.22	3.26	3.19	3.24	3.26	2.98	3.09
ENSG00000136147.18	2.35	2.66	2.54	2.74	2.77	2.66
ENSG00000100865.15	9.92	10.07	11.42	11.41	10.45	9.56
ENSG00000234354.3	0.29	0.15	0.31	0.39	0.19	0.32
ENSG00000175334.8	340.06	322.97	374.48	372.98	336.49	317.33
ENSG00000238267.1	0	0	0	0.06	0	0
ENSG00000249306.6	0.01	0.01	0.01	0	0.02	0.01
ENSG00000276390.1	1.37	1.38	1.55	0.89	1.68	1.25
ENSG00000266312.2	0	0	0	0	0.01	0
ENSG00000239969.6	0.11	0.2	0.04	0.08	0.1	0.04
ENSG00000148468.17	8.67	9.04	8.16	7.93	8.63	8.17
ENSG00000226887.8	1.1	1.12	0.94	1.1	1.32	1.13
ENSG00000238107.1	0.03	0	0	0.01	0.02	0.15
ENSG00000278946.1	0	0	0	0.06	0	0
ENSG00000121749.16	3.79	4.06	3.15	2.63	3.57	3.83
ENSG00000229413.2	0.15	0.24	0.32	0.41	0.14	0.17
ENSG00000078699.22	1.96	1.76	1.9	1.64	1.61	1.77
ENSG00000276115.1	0.31	0.27	0.27	0.14	0.32	0.25
ENSG00000227560.1	0	0.07	0	0.14	0	0.07
ENSG00000127452.9	5.59	5.59	4.83	5.11	5.42	5.75
ENSG00000283549.1	0.08	0	0.08	0.04	0	0.04
ENSG00000243224.1	0.53	0.53	0.29	0.42	0.55	0.43
ENSG00000244041.7	0.14	0.31	0.22	0.21	0.35	0.27
ENSG00000111713.3	0.01	0.02	0.01	0	0.01	0.01
ENSG00000214553.10	0.01	0	0	0	0	0
ENSG00000163508.13	0.06	0.04	0.05	0.01	0.02	0
ENSG00000267396.1	0	0.03	0.03	0.04	0	0.04
ENSG00000100216.6	82.38	82.75	88.89	88.09	84.04	78.67
ENSG00000270775.1	0	0	0	0	0.03	0
ENSG00000255345.1	0.01	0.01	0.01	0	0	0
ENSG00000166323.13	0.09	0.07	0.08	0.08	0.07	0.1
ENSG00000198218.11	15.86	16.95	14.96	14.73	15.09	15.27
ENSG00000142583.18	0.01	0	0	0	0.01	0.02
ENSG00000253958.2	1.19	1.2	1.4	1.19	1.41	1.17
ENSG00000155034.19	4.85	5.13	6.51	6.07	4.99	4.91
ENSG00000175029.17	6.56	6.67	6.32	5.71	6.32	6.66
ENSG00000151883.19	1.83	1.94	1.35	1.23	1.72	1.85
ENSG00000224217.1	0	0	0	0	0	0.08
ENSG00000226102.3	0.04	0	0.04	0.04	0.11	0.18
ENSG00000243902.6	0.13	0.16	0.11	0.08	0.11	0.04
ENSG00000225871.2	0	0	0	0.02	0	0
ENSG00000109586.12	5.56	5.69	4.34	4.25	5.02	5.52
ENSG00000087274.18	8.62	9.14	10.31	10.32	8.98	8.75
ENSG00000198685.4	0	0.01	0	0	0	0
ENSG00000253955.2	0	0	0	0	0.01	0
ENSG00000158435.8	18.94	19.11	17.54	16.76	18.99	18.25
ENSG00000204564.12	8.08	8.14	7.55	7.29	7.32	7.73
ENSG00000189366.10	0.02	0.09	0.03	0.21	0.1	0.04
ENSG00000255348.1	0.15	0.08	0	0.16	0.07	0.17
ENSG00000131236.18	80.73	85.67	72.72	69.66	80.22	80.01
ENSG00000203734.13	0.02	0	0	0.01	0	0.01
ENSG00000015133.19	1.01	1.05	1.09	1.21	0.95	1
ENSG00000277895.1	0.1	0.02	0.06	0.12	0.07	0
ENSG00000099139.14	0.13	0.18	0.15	0.14	0.16	0.13
ENSG00000250186.3	4.98	6.98	8.44	11.26	7.23	6.29
ENSG00000180673.9	0	0	0.01	0.01	0	0
ENSG00000234779.1	0.29	0.49	1.06	0.88	0.78	0.59
ENSG00000018699.13	6.87	6.68	5.67	6	5.7	6.25
ENSG00000237415.2	0	0.03	0.19	0.06	0.03	0.06
ENSG00000018625.15	0	0.01	0	0	0	0.01
ENSG00000175548.9	0.69	0.66	0.39	0.36	0.49	0.59
ENSG00000140854.13	4.88	4.57	5.1	5.31	3.91	3.98
ENSG00000273444.1	0	0	0	0	0	0.17
ENSG00000076258.10	0.36	0.44	0.26	0.28	0.37	0.26
ENSG00000113387.12	41.58	41.63	37.65	35.78	43.68	43.39
ENSG00000134757.5	0	0.01	0	0	0	0
ENSG00000100522.10	24.33	26.84	23.21	21.59	23.82	23.18
ENSG00000266824.1	0	0	0.06	0.06	0.05	0.24
ENSG00000251485.1	0.58	0.13	0.24	0.58	0.31	0.43
ENSG00000257410.1	0	0	0	0.02	0.05	0.02
ENSG00000230438.7	0.02	0.02	0.01	0.02	0.02	0.03
ENSG00000182632.15	0.55	0.45	0.29	0.41	0.51	0.54
ENSG00000229336.1	0	0	0	0	0.05	0
ENSG00000044574.9	87.29	88.23	88.07	84.31	87.12	86.02
ENSG00000273136.7	1.04	1.18	1.12	0.96	0.94	1.15
ENSG00000143578.16	7.98	7.37	8.57	8.85	8.74	7.78
ENSG00000185917.14	2.38	2.52	2.27	2.35	2.24	2.24
ENSG00000186834.4	13.92	13.17	13.83	13.95	12.73	13.06
ENSG00000137601.17	1.28	1.25	1.06	1.11	1.29	1.26
ENSG00000101940.18	5.01	5.34	7	7.43	5.55	5.27
ENSG00000171658.8	0.02	0.02	0.03	0.02	0.13	0.01
ENSG00000269145.2	0.16	0.06	0.17	0.47	0.05	0.18
ENSG00000225808.1	0.24	0.08	0.08	0.09	0.14	0.18
ENSG00000103319.12	1.75	1.98	1.77	1.69	1.69	1.77
ENSG00000279026.1	0.26	0.25	0.25	0.12	0.14	0.25
ENSG00000213213.14	0.03	0.04	0.04	0.09	0.08	0.04
ENSG00000225449.3	0.01	0.01	0	0	0	0.01
ENSG00000119938.9	5.64	6.13	4.83	4.92	6.53	6.17
ENSG00000143753.13	38.8	38	29.1	27.34	35.12	35.31
ENSG00000232388.5	30.99	27.32	21.1	21.99	29.43	26.48
ENSG00000183496.6	1.59	1.44	1.16	1.06	1.53	1.62
ENSG00000232295.7	0.02	0.01	0.03	0.02	0.03	0.04
ENSG00000226605.1	0	0	0.11	0	0	0
ENSG00000214694.12	0.01	0.01	0.01	0.02	0.02	0
ENSG00000247416.4	0.12	0.09	0.08	0.08	0.11	0.11
ENSG00000248599.2	0.02	0.02	0.01	0.02	0.03	0.01
ENSG00000214702.6	0	0	0.07	0	0	0
ENSG00000258955.2	0	0	0.03	0	0.02	0
ENSG00000055950.16	14.68	14.53	15.67	15.97	15.3	14.6
ENSG00000216490.4	0.02	0	0	0	0.03	0
ENSG00000261286.1	0.09	0.04	0.07	0.17	0.07	0.09
ENSG00000250091.3	0.17	0.12	0.15	0.14	0.26	0.17
ENSG00000121454.6	1.91	1.71	2.14	2.26	1.92	1.96
ENSG00000233203.6	0.16	0	0.14	0.11	0.15	0.22
ENSG00000276851.1	0.26	0.09	0.32	0.32	0.38	0.24
ENSG00000229117.9	794.1	715.23	655.83	674.17	769.46	731.18
ENSG00000260027.5	22.9	26.25	29.77	29.9	30.67	26.15
ENSG00000224969.1	0.16	0	0.06	0.06	0.05	0
ENSG00000106348.18	17.29	18.13	25	24.24	17.14	16.37
ENSG00000185359.14	8.68	9.26	11.03	11.01	8.78	8.71
ENSG00000132323.9	11.95	10.95	13.05	13.21	11.89	10.9
ENSG00000241641.1	0	0	0.06	0	0	0.26
ENSG00000240163.1	0	0	0.17	0	0	0
ENSG00000011260.14	35.59	36.47	35.58	34.34	35.51	35.16
ENSG00000146530.14	0.33	0.3	0.28	0.28	0.32	0.21
ENSG00000105549.11	0	0	0.01	0	0	0
ENSG00000108387.16	0.33	0.27	0.31	0.44	0.38	0.44
ENSG00000267679.1	0.39	0.23	0.64	0.65	0.41	0.48
ENSG00000167863.12	33.75	33.96	36.34	37.24	38.2	35.06
ENSG00000128581.17	3.27	3.44	3.16	3.17	3.43	3.34
ENSG00000286583.1	0	0	0.01	0	0	0
ENSG00000286055.1	0	0	0	0	0	0.03
ENSG00000271969.1	0.06	0	0.06	0.12	0.15	0.19
ENSG00000222529.1	2.32	2.16	1.64	1.66	1.59	3.72
ENSG00000087053.20	4.2	4.7	3.99	3.99	4.18	4.72
ENSG00000173137.12	1.38	1.6	2.13	2.73	1.91	1.5
ENSG00000250189.2	0	0	0	0	0	0.01
ENSG00000125743.11	243.34	236.21	246.84	249.17	263.39	247.38
ENSG00000183604.14	0.07	0.07	0.07	0.07	0.07	0.03
ENSG00000177888.8	0.72	0.79	0.56	0.51	0.71	0.71
ENSG00000277511.1	0.21	0.22	0.03	0.25	0.21	0.23
ENSG00000239713.9	1.45	1.59	1.5	1.34	1.82	1.56
ENSG00000203811.1	0	0	0.02	0.03	0	0
ENSG00000225673.3	0	0.04	0	0	0	0
ENSG00000183666.17	1.49	1.34	1.4	1.38	1.33	1.3
ENSG00000246323.2	0.1	0.13	0	0	0.02	0.02
ENSG00000175175.6	1.04	1.01	0.73	0.7	1	0.94
ENSG00000269533.5	0.21	0.31	0.13	0.16	0.26	0.3
ENSG00000156150.9	0.05	0.09	0.03	0.07	0	0.06
ENSG00000046651.16	0.79	0.91	0.84	0.9	0.8	0.87
ENSG00000230807.1	0	0.07	0.07	0.15	0	0
ENSG00000235419.5	0	0.04	0	0	0	0
ENSG00000188185.13	0.46	0.35	0.34	0.31	0.26	0.39
ENSG00000102683.8	0	0.02	0.07	0.02	0.01	0.04
ENSG00000070778.13	2.7	2.85	2.43	2.35	2.67	2.54
ENSG00000235246.1	0	0	0	0	0.15	0
ENSG00000187556.8	0.66	0.55	0.7	0.83	0.57	0.94
ENSG00000242258.1	0.01	0.04	0.05	0.04	0.01	0.01
ENSG00000236047.1	0.13	0.27	0.23	0	0.08	0.1
ENSG00000149792.9	26.89	24.94	22.69	23.36	23.59	24.2
ENSG00000072110.16	51.31	54.52	57.83	53.83	48.77	50.23
ENSG00000112796.10	0.29	0.25	0.18	0.21	0.23	0.21
ENSG00000280734.3	0.36	0.39	0.37	0.36	0.31	0.38
ENSG00000123636.18	0.38	0.46	0.36	0.41	0.47	0.51
ENSG00000167207.14	0.01	0.01	0	0	0	0
ENSG00000102024.18	46.4	50.06	44.46	41.84	47.71	48.7
ENSG00000100344.11	3.69	3.85	3.88	3.96	3.33	3.71
ENSG00000166816.15	0.06	0.04	0.05	0.05	0.03	0.05
ENSG00000238018.2	0.12	0.15	0.19	0.17	0.14	0.16
ENSG00000185305.11	2.13	2.24	1.69	1.81	2.4	2.37
ENSG00000103160.12	5.06	5.62	4.9	4.01	5.5	5.09
ENSG00000132639.13	1.05	1.11	0.71	0.88	1.01	1.09
ENSG00000265817.4	0.66	0.6	0.69	0.45	0.61	0.56
ENSG00000149257.16	44.93	42.68	45.29	44.93	44.81	44
ENSG00000262814.8	161.12	151.71	219.3	224.99	164.37	153.35
ENSG00000287091.1	1.07	0.91	0.85	0.82	1.12	0.96
ENSG00000222032.1	0.05	0	0.05	0.05	0.04	0
ENSG00000261105.6	2.97	2.77	2.6	3.08	3.36	3.07
ENSG00000248571.1	0	0	0	0.02	0	0
ENSG00000112293.15	0.17	0.22	0.13	0.18	0.12	0.24
ENSG00000154529.15	0.01	0	0	0	0.01	0.01
ENSG00000247228.3	0.09	0.08	0.11	0.12	0.05	0.11
ENSG00000142168.15	90.34	90.32	92.35	95.04	98.01	93.18
ENSG00000147065.17	38.83	41.96	39.39	36.58	35.88	36.38
ENSG00000232098.3	1.17	1.71	1.9	2.34	1.33	1.12
ENSG00000269937.1	0.13	0.04	0.15	0.08	0.04	0.07
ENSG00000253688.2	0	0.05	0.02	0.02	0.06	0.04
ENSG00000245330.4	0.01	0	0	0	0.01	0.01
ENSG00000256349.1	5.09	4.77	4.81	5.27	4.93	5.11
ENSG00000287286.1	0.05	0.06	0.07	0.1	0.08	0.08
ENSG00000152234.16	25.45	26.38	26.88	26.71	26.87	25.43
ENSG00000144026.12	1.55	1.53	1.44	1.56	1.43	1.58
ENSG00000180332.7	0	0.01	0	0.04	0.02	0
ENSG00000225616.2	0	0	0.08	0	0.07	0
ENSG00000242516.2	0.59	0.55	0.53	0.46	0.63	0.68
ENSG00000228703.1	0.33	0.23	0.19	0.2	0.16	0.08
ENSG00000090539.15	0.13	0.14	0.19	0.2	0.19	0.16
ENSG00000204922.5	8.56	9.2	13.31	14.22	10.23	9.17
ENSG00000128567.17	3.46	3.19	3.16	2.9	3.15	3.22
ENSG00000136535.15	0.03	0.06	0.05	0.04	0.06	0.05
ENSG00000142065.14	0.34	0.36	0.27	0.31	0.35	0.31
ENSG00000275119.1	0	0.1	0	0	0	0
ENSG00000169660.17	2.14	2.17	2.98	3.16	2.36	1.94
ENSG00000266872.1	1.27	0.85	1.34	1.32	1.02	0.6
ENSG00000282843.1	0.04	0	0	0.09	0	0
ENSG00000273036.3	7.19	4.86	7	6.15	5.82	5.7
ENSG00000283345.1	0	0	0.07	0	0	0
ENSG00000287978.1	0.38	0.44	0.32	0.24	0.2	0.38
ENSG00000073614.13	2.98	3.25	2.84	2.66	2.97	2.98
ENSG00000226754.2	0.14	0.19	0.18	0.15	0.33	0.13
ENSG00000115307.17	59.73	57.57	65.78	67.95	60.08	56.54
ENSG00000135063.20	0.22	0.23	0.29	0.23	0.24	0.27
ENSG00000071242.12	0.98	0.96	1.11	1.17	1.17	1.22
ENSG00000286924.1	0.02	0	0	0	0	0
ENSG00000132746.15	0	0	0	0.01	0	0
ENSG00000136940.14	6.41	7.02	6.08	5.66	6.51	6.91
ENSG00000105379.10	3.33	3.49	4.3	4.38	3.48	3.3
ENSG00000253917.4	0.04	0.43	0.35	0.24	0.23	0.95
ENSG00000241411.1	0	0	0	0	0.07	0
ENSG00000164684.13	0.67	0.61	0.68	0.75	0.73	0.64
ENSG00000226699.1	0	0	0	0	0	0.3
ENSG00000157916.20	19.21	19.42	20.12	19.95	19.07	17.56
ENSG00000248727.6	0.02	0.07	0.02	0.02	0.06	0.03
ENSG00000176454.14	7.27	6.73	6.74	6.64	6.34	6.54
ENSG00000197217.13	5.16	5.05	5.13	5.02	4.77	4.92
ENSG00000146197.9	0.08	0.07	0.13	0.08	0.1	0.13
ENSG00000163046.16	0	0	0.01	0.01	0	0
ENSG00000250602.6	0	0.01	0.02	0	0	0.03
ENSG00000269584.1	0.09	0	0.19	0	0.08	0.05
ENSG00000091317.8	15.61	16.3	12.13	12.06	15.89	15.5
ENSG00000223703.1	0.03	0	0	0	0	0
ENSG00000170122.6	0.16	0.07	0.23	0.14	0.08	0.08
ENSG00000237343.1	0.16	0.17	0.26	0	0.14	0.18
ENSG00000268364.2	0.09	0.15	0.06	0.14	0.19	0.14
ENSG00000268129.1	0.72	0.9	1.24	0.77	0.64	0.55
ENSG00000288717.1	0	0	0.17	0	0	0
ENSG00000133067.18	0.03	0	0.02	0.03	0	0.02
ENSG00000253677.1	0	0	0	0	0.06	0
ENSG00000274180.1	1.16	1.12	1.2	1.26	1.29	1.39
ENSG00000286058.1	0.06	0.1	0.05	0.06	0.05	0.03
ENSG00000204822.7	39.09	43.8	49.35	49.1	43.2	43.26
ENSG00000242399.1	0	0.07	0	0	0	0
ENSG00000138613.14	2.12	2.14	1.85	1.83	1.88	2.35
ENSG00000020633.19	7.04	7.01	7.79	7.35	6.32	6.33
ENSG00000229348.1	0	0.39	0	0	0.08	0.05
ENSG00000115504.15	3.18	3.55	3.1	2.85	3.38	3.8
ENSG00000197406.7	0.01	0.03	0.01	0.04	0.01	0.01
ENSG00000277270.2	0.03	0.02	0.02	0	0.03	0.01
ENSG00000259865.1	6.87	5.54	3.22	2.99	5.75	5.67
ENSG00000274226.5	0	0.01	0.01	0	0	0.01
ENSG00000184903.10	0.57	0.48	0.52	0.44	0.48	0.37
ENSG00000130988.13	0.54	0.6	0.51	0.63	0.6	0.58
ENSG00000185133.14	0.73	0.78	0.99	0.98	0.74	1.02
ENSG00000169860.7	0.45	0.42	0.36	0.39	0.44	0.37
ENSG00000185689.17	0.15	0.07	0.06	0.11	0.14	0.09
ENSG00000243789.11	2.44	2.42	3.09	3.25	2.82	2.7
ENSG00000215114.10	3.95	3.96	3.39	3.13	3.69	3.69
ENSG00000178038.17	0.09	0.09	0.14	0.19	0.06	0.06
ENSG00000104381.14	0.26	0.29	0.26	0.24	0.3	0.26
ENSG00000224822.1	0	0	0.02	0.03	0.03	0.02
ENSG00000169991.11	2.05	1.93	1.75	1.84	1.38	1.63
ENSG00000175646.4	0	0	0	0	0	0.14
ENSG00000186940.6	1.38	0.64	0.76	0.24	0.73	0.74
ENSG00000132950.19	2.33	2.65	1.7	1.73	2.51	2.29
ENSG00000233594.2	0	0	0	0.06	0	0
ENSG00000245750.10	0	0.01	0	0	0	0.01
ENSG00000231162.4	0	0.03	0	0	0	0
ENSG00000210127.1	32.56	15.34	17.04	19.59	23.94	15.85
ENSG00000283162.1	0.07	0.05	0.04	0.14	0.11	0.09
ENSG00000273344.1	0.57	0.83	0.59	0.52	0.91	0.66
ENSG00000164220.7	0.1	0.1	0.12	0.14	0.07	0.08
ENSG00000278993.1	0.23	0.26	0.51	0.15	0.42	0.31
ENSG00000259627.1	1.39	1.19	1.86	1.84	1.29	2.11
ENSG00000139329.5	5.58	6.38	5.14	5.06	8.68	8.82
ENSG00000230709.1	0	0	0	0	0	0.04
ENSG00000101596.16	6.94	7.07	5.87	5.34	6.23	6.95
ENSG00000280360.1	0	0.05	0	0	0	0
ENSG00000236296.8	0.82	0.9	0.71	0.63	0.75	0.7
ENSG00000234055.1	0	0	0.11	0.11	0	0
ENSG00000257195.1	0.03	0.03	0.06	0	0.1	0.03
ENSG00000266642.2	0.06	0.04	0.17	0.06	0.05	0.09
ENSG00000166035.11	0.02	0	0.01	0	0.03	0.01
ENSG00000182986.15	0.33	0.31	0.28	0.3	0.32	0.34
ENSG00000255448.1	0	0	0	0	0.03	0
ENSG00000124813.23	3.13	3.41	3.06	2.5	3.06	3.27
ENSG00000132294.15	6.45	7.35	5.27	5.15	6.3	6.18
ENSG00000144744.17	12.1	11.96	9.37	8.84	12.12	13.18
ENSG00000067369.14	4.47	4.81	5.47	5.07	4.32	4.53
ENSG00000288587.1	0	0	0.1	0	0	0.05
ENSG00000174989.13	2.16	2.35	2.33	2.02	2.1	2.33
ENSG00000226549.3	0	0	0	0	0.02	0
ENSG00000275294.4	0.14	0.05	0.02	0.2	0.12	0.05
ENSG00000274765.1	0.12	0.06	0.18	0	0	0.06
ENSG00000261604.1	1.68	1.12	1.37	1.63	1.22	1.4
ENSG00000137507.11	0	0.06	0.04	0.02	0.01	0.03
ENSG00000108788.12	13.11	12.97	13.48	13.09	12.85	11.78
ENSG00000165810.17	0.25	0.25	0.29	0.37	0.24	0.2
ENSG00000167635.12	23.62	24.85	20.82	20.12	21.94	22.22
ENSG00000287045.1	0	0.01	0.01	0	0	0.01
ENSG00000262050.1	1.94	1.55	2.41	2.5	1.76	1.58
ENSG00000236977.1	0	0	0.02	0	0	0
ENSG00000228307.2	0.04	0	0	0	0	0.02
ENSG00000151303.11	0	0.01	0	0	0	0
ENSG00000257298.1	0.03	0.07	0.1	0.05	0.02	0.05
ENSG00000225140.1	0.12	0.16	0.13	0.07	0.03	0.08
ENSG00000236704.1	0	0	0	0.02	0	0
ENSG00000185839.3	0.11	0.04	0.08	0.2	0.03	0.24
ENSG00000188690.15	3.87	4.08	3.86	3.84	4.24	3.84
ENSG00000120008.16	2.92	3.13	2.63	2.45	2.82	3.14
ENSG00000136930.13	136.23	135.03	148.49	143.28	135.13	127.51
ENSG00000055163.20	1.07	1.13	1.08	1.17	1.25	1.14
ENSG00000278344.1	0.28	0.82	0.23	0.84	0.19	0.24
ENSG00000277767.1	0.24	0.09	0.09	0.12	0.11	0.17
ENSG00000236872.1	0	0	0	0.17	0	0
ENSG00000235275.3	0.02	0	0	0.1	0	0.02
ENSG00000244119.1	0.77	0.81	0.89	1.31	0.99	0.86
ENSG00000255112.3	18.21	18.03	14.68	14.95	18.39	18.32
ENSG00000238021.6	0	0	0.09	0	0	0.03
ENSG00000267064.2	0.14	0.17	0.25	0.19	0.19	0.17
ENSG00000223749.11	6.14	5.92	5.68	6.06	5.33	5.64
ENSG00000277476.1	1.17	1.2	1.49	1.23	1.5	1.3
ENSG00000110367.13	18.16	19.26	17.35	17.2	17.42	17.58
ENSG00000142224.17	0.01	0	0.01	0	0.03	0.01
ENSG00000248839.1	0	0.14	0	0	0	0
ENSG00000226781.1	0.23	0.57	0.49	0.41	0.75	0.94
ENSG00000253710.5	1.3	1.46	1.1	1.12	1.38	1.4
ENSG00000212493.1	0	0	0.39	0.4	0	0
ENSG00000280300.1	0	0.05	0.05	0	0	0
ENSG00000145782.13	7.23	7.37	6.23	6.24	7.32	7.02
ENSG00000230769.1	0	0	0.05	0	0	0
ENSG00000178977.3	0.19	0.14	0.1	0.18	0.14	0.18
ENSG00000143333.7	0.21	0.14	0.21	0.3	0.32	0.2
ENSG00000280109.3	0	0	0	0.01	0	0
ENSG00000270580.5	1.34	1.44	1.55	1.44	1.11	1.36
ENSG00000249222.1	0.06	0.1	0	0.07	0.03	0.07
ENSG00000197763.20	2.42	2.59	2.64	2.34	2.69	2.62
ENSG00000170917.14	0.71	0.72	0.56	0.77	0.75	0.76
ENSG00000214089.3	0	0	0	0	0.09	0.06
ENSG00000233762.3	2.82	3.55	6.94	5.69	6.74	5.52
ENSG00000182484.15	0.05	0.16	0.2	0.16	0.1	0.08
ENSG00000256673.1	0.13	0.53	0.13	0.07	0.33	0.07
ENSG00000111271.15	1.19	1.15	1.46	1.54	1.27	1.14
ENSG00000249628.3	0.06	0.02	0.05	0.07	0.03	0.01
ENSG00000229162.1	0	0.03	0.03	0	0.03	0.1
ENSG00000226707.1	0	0.07	0	0	0	0
ENSG00000235672.1	0	0	0.05	0.05	0	0
ENSG00000259022.2	0	0	0.14	0.15	0.06	0.08
ENSG00000260586.2	0	0	0	0.02	0	0
ENSG00000140025.16	0.76	0.74	0.57	0.66	0.75	0.83
ENSG00000168495.13	5.67	5.49	6.37	5.8	5.48	5.16
ENSG00000159882.13	0.92	0.93	0.78	0.57	0.94	0.8
ENSG00000183808.12	2.63	2.68	2.02	1.91	2.24	2.68
ENSG00000280173.1	0.18	0.31	0.1	0.1	0.15	0.17
ENSG00000169193.12	2.73	2.95	2.05	1.68	2.44	2.8
ENSG00000257150.3	0.04	0.1	0.07	0.06	0.03	0.01
ENSG00000173376.14	0.04	0.05	0.01	0.08	0.02	0.04
ENSG00000101353.15	0.22	0.14	0.1	0.07	0.15	0.09
ENSG00000279358.1	0.01	0	0	0	0	0
ENSG00000224126.2	0.15	0.53	1.56	0.87	0.81	0.73
ENSG00000274629.1	0.37	0.23	0.21	0.4	0.22	0.19
ENSG00000257359.1	0.13	0.14	0.14	0.28	0.16	0.1
ENSG00000279199.1	0.1	0.06	0.12	0.21	0.04	0.09
ENSG00000286713.1	0	0	0	0	0.01	0
ENSG00000139926.16	9.28	10.07	8.28	7.64	9.89	10.11
ENSG00000173653.8	17.13	17.64	20.86	20	18.06	16.8
ENSG00000115590.14	0	0	0.01	0	0	0
ENSG00000005339.15	3.18	3.26	3	2.82	2.98	3.17
ENSG00000162852.14	2.72	2.7	2.76	2.7	2.79	3.27
ENSG00000143365.19	0	0.01	0	0	0	0
ENSG00000163597.15	31.85	33.53	32.87	32.74	33.17	31.7
ENSG00000134108.14	20.19	22.16	18.61	18.3	21.36	21.86
ENSG00000275830.2	0	0.02	0.02	0.01	0.01	0.03
ENSG00000271874.1	0.23	0.31	0.12	0.19	0.57	0.26
ENSG00000270059.1	1.07	0.76	0.71	0.36	0.79	0.62
ENSG00000147316.14	2.04	1.88	1.53	1.65	1.76	1.69
ENSG00000131037.15	0.3	0.3	0.5	0.5	0.5	0.4
ENSG00000126453.10	12.93	11.97	15.11	14.6	13.01	12.61
ENSG00000148730.7	10.94	11.37	9.58	9.39	11.06	10.51
ENSG00000132466.19	5.6	6.05	4.48	4.19	5.07	5.96
ENSG00000234141.1	0	0	0	0	0.13	0.08
ENSG00000221978.12	22.57	21.85	22.66	22.35	22.12	22.77
ENSG00000105991.10	2.63	2.34	1.88	1.59	2.07	2.48
ENSG00000101850.13	0.16	0.37	0.26	0.18	0.23	0.19
ENSG00000275454.1	0.54	0.67	0.92	1.4	0.79	0.74
ENSG00000264359.1	0	0	0.03	0.03	0.02	0.03
ENSG00000286195.1	0	0	0	0	0	0.02
ENSG00000068308.14	31.49	31.12	39.41	38.48	31.52	31.11
ENSG00000187595.16	0.01	0.05	0.03	0.02	0.03	0.04
ENSG00000159921.20	7.13	7.86	6.38	6.91	6.75	8.41
ENSG00000254331.1	0	0	0.11	0	0	0
ENSG00000054611.14	3.05	3.03	3.73	3.95	3.17	2.94
ENSG00000130706.13	82.91	87.83	120.85	113.42	87.55	84.16
ENSG00000253358.1	0	0	0	0.07	0	0.07
ENSG00000199270.1	0	0	0	0	0	0.24
ENSG00000164309.15	0.02	0.01	0.01	0.01	0.01	0.01
ENSG00000286310.1	0	0	0	0	0.03	0
ENSG00000126775.9	9.1	9.59	8.62	9.22	9.88	9.07
ENSG00000170965.10	0.09	0.18	0.03	0.11	0.13	0.21
ENSG00000219298.1	0	0	0	0	0	0.05
ENSG00000274986.1	0	0.71	0	0	0	0
ENSG00000232573.1	6.03	7.69	11.18	11.95	11.66	10.67
ENSG00000137218.10	1.47	1.82	1.28	1.51	1.4	1.24
ENSG00000243730.2	0	0	0.12	0	0	0.12
ENSG00000160396.9	0.04	0.01	0.02	0	0.03	0.1
ENSG00000239881.1	0	0	0	0.22	0	0
ENSG00000102078.16	1.59	1.55	1.66	1.68	1.9	1.9
ENSG00000254718.6	0.02	0.01	0.02	0.01	0.01	0.03
ENSG00000246705.4	11.09	10.04	14.58	13.8	11.35	11.23
ENSG00000240385.1	0	0	0	0	0.13	0
ENSG00000271172.1	0	0.05	0	0.05	0.13	0.22
ENSG00000258199.1	0	0.13	0.13	0	0.11	0.07
ENSG00000248909.1	0.04	0.14	0	0	0	0
ENSG00000132554.20	0	0.01	0	0.01	0	0.01
ENSG00000118508.5	43.61	41.43	46.62	49.55	50.25	43.65
ENSG00000234233.1	0.4	0.51	0.34	0.52	0.46	0.4
ENSG00000198015.14	5.04	5.11	3.81	3.6	4.45	4.69
ENSG00000213901.11	0.03	0.03	0.01	0.05	0	0.02
ENSG00000207327.1	0.24	0	0.25	0	0	0
ENSG00000225978.3	0.28	0.27	0.45	0.23	0.15	0.15
ENSG00000168090.10	56.45	60.23	70.51	71.12	57.77	55.48
ENSG00000228929.1	0.61	0.29	0.7	0.65	0.98	1.11
ENSG00000139726.11	34.22	36.94	32.11	31.05	34.6	36.35
ENSG00000232679.2	0	0	0.06	0	0	0
ENSG00000173153.17	7.48	7.03	8.36	7.99	6.61	6.59
ENSG00000108309.14	0.08	0.13	0.09	0.07	0.06	0.08
ENSG00000144848.11	12.29	12.88	11.67	11.34	12.24	12.27
ENSG00000215840.3	0	0	0.03	0.03	0.15	0.03
ENSG00000287151.1	0.62	0.6	0.46	0.49	0.74	0.51
ENSG00000259429.5	0.27	0.44	0.33	0.52	0.12	0.41
ENSG00000017797.13	9.98	11.09	11.49	10.5	9.77	10.03
ENSG00000251453.1	0.03	0	0	0	0	0
ENSG00000238082.1	0.14	0.07	0.11	0.3	0.09	0.12
ENSG00000259993.1	0.01	0.02	0.01	0	0.03	0.03
ENSG00000148334.16	12.78	12.84	16.53	16.14	12.52	12.14
ENSG00000158161.16	4.05	4.36	4.08	3.91	4.06	3.81
ENSG00000164366.4	3.07	3.08	3.59	3.43	3.59	3.41
ENSG00000175800.5	0	0.03	0	0	0	0
ENSG00000278627.1	0.12	0.2	0.45	0.08	0.21	0
ENSG00000224316.1	0.03	0	0	0.04	0.09	0.04
ENSG00000287673.1	0	0	0	0.03	0	0
ENSG00000162999.13	0.7	0.89	0.6	0.49	0.63	0.76
ENSG00000213087.3	0.06	0	0.2	0	0	0.07
ENSG00000266589.1	0	0	0.69	0.35	0.29	0
ENSG00000250808.1	0.14	0.07	0	0	0	0
ENSG00000234241.1	0.01	0.02	0.06	0.03	0.03	0.07
ENSG00000114631.11	12.89	12.36	18.07	16.88	12.23	11.45
ENSG00000237128.1	0.18	0	0	0	0.33	0
ENSG00000227868.6	0.04	0.04	0	0.16	0.03	0.08
ENSG00000164916.11	4.41	5.19	4.81	5.17	4.41	5.44
ENSG00000233024.7	1.03	0.93	0.86	0.84	0.89	1.26
ENSG00000136153.20	5.09	6.22	5.46	5.15	5.4	5.74
ENSG00000042493.16	26.98	26.51	35.2	35.08	30.07	28
ENSG00000054267.22	1.98	2.05	1.59	1.49	2.07	2.02
ENSG00000217539.2	0	0	0	0.03	0.01	0
ENSG00000126522.17	3.9	3.81	4.77	5.14	3.5	3.81
ENSG00000258355.1	0	0	0.09	0.09	0	0
ENSG00000258017.2	10.86	10.93	13.99	14.32	11.17	12.4
ENSG00000182149.21	11.03	10.93	11.03	10.35	10.99	10.58
ENSG00000267197.1	0.71	0.22	0.22	0.38	0.13	0.31
ENSG00000174132.9	3.73	3.79	3.77	3.25	3.93	4.66
ENSG00000106714.17	0.09	0.08	0.09	0.06	0.09	0.1
ENSG00000165244.7	8.37	9.14	6.31	5.73	6.98	8.37
ENSG00000171566.12	14.54	15.7	14.16	13.71	14.72	14.55
ENSG00000287251.1	0.02	0.02	0	0	0.03	0.01
ENSG00000135698.10	15.6	15.8	13.42	14.26	14.18	15.4
ENSG00000255571.9	0.05	0.04	0.02	0.04	0.03	0.03
ENSG00000168538.16	2.78	2.98	2.1	2.19	2.73	3.02
ENSG00000271737.1	1.03	1.02	1.28	1.04	1.99	1.21
ENSG00000227110.7	0.02	0.03	0.03	0.04	0.04	0.04
ENSG00000274275.1	0.08	0	0	0	0	0
ENSG00000153201.16	7.27	8.14	6.95	6.72	7.04	7.48
ENSG00000105227.16	0.39	0.39	0.43	0.51	0.34	0.32
ENSG00000229921.7	0.04	0.09	0.04	0.03	0.06	0.04
ENSG00000089693.11	49.6	50.33	59.63	59.49	50.22	49.02
ENSG00000185792.10	0.01	0	0	0	0	0
ENSG00000287815.1	0.05	0.13	0	0.08	0.07	0.03
ENSG00000276746.1	0	0	0	0	0	0.11
ENSG00000140157.16	25.69	24.65	21.21	19.66	22.21	22.88
ENSG00000176896.8	0.14	0.16	0.18	0.18	0.15	0.23
ENSG00000261192.1	0	0.02	0	0.02	0	0
ENSG00000148450.13	3.23	3.54	4.63	3.92	4.05	3.8
ENSG00000227695.6	0.06	0.02	0.01	0.02	0	0.04
ENSG00000145949.11	0.16	0.11	0.08	0.09	0.19	0.14
ENSG00000230524.8	0	0	0	0	0	0.02
ENSG00000172053.18	33.73	34.03	38.92	38.55	35.6	33.26
ENSG00000224843.8	0.14	0.11	0.15	0.12	0.11	0.15
ENSG00000230584.1	0.02	0	0	0	0	0.02
ENSG00000257162.6	0	0	0	0.05	0.05	0
ENSG00000168918.14	0	0	0.01	0	0	0
ENSG00000166012.17	17.77	18.49	16.33	14.94	18	17.41
ENSG00000254057.1	0	0	0	0.15	0	0.16
ENSG00000269867.1	0.07	0.27	0.12	0.12	0.07	0.29
ENSG00000260714.1	0	0	0.01	0	0.01	0
ENSG00000172399.6	0.02	0	0.02	0.01	0.01	0.02
ENSG00000177575.13	0.01	0	0.01	0.03	0.01	0.02
ENSG00000152944.9	9	9.13	6.52	7.06	9.32	9.77
ENSG00000201185.1	0	0	0	0.23	0.19	0.71
ENSG00000162441.12	4.83	4.78	5.05	4.88	4.56	5.38
ENSG00000271646.1	0.43	0.44	0.57	0.8	0.54	0.66
ENSG00000110455.14	1.4	1.31	1.64	1.73	1.57	1.42
ENSG00000003096.14	1.35	1.15	1.09	1.09	1.23	1.41
ENSG00000273576.1	1.57	2.21	1.53	1.51	1.49	2.04
ENSG00000015520.15	0.01	0.02	0	0.04	0.02	0.03
ENSG00000152217.20	0.12	0.14	0.1	0.08	0.14	0.14
ENSG00000116199.12	9.29	9.15	8.35	8.09	8.35	8.8
ENSG00000067208.15	2.25	2.62	2.12	2.26	2.37	2.45
ENSG00000106268.16	17.29	16.34	21.38	22.08	19.9	16.7
ENSG00000122557.11	6.94	6.93	5.9	5.95	6.82	7.11
ENSG00000131351.15	4.96	5.02	6.05	5.79	5.24	4.89
ENSG00000049239.13	1.94	1.7	1.64	1.77	1.65	1.73
ENSG00000163900.11	2.04	2.11	2	1.95	2.14	1.92
ENSG00000104980.8	14.35	14.76	18.1	17.66	14.69	13.86
ENSG00000173262.12	0	0.02	0	0.01	0.01	0.01
ENSG00000205002.4	0.37	0.34	0.49	0.29	0.53	0.33
ENSG00000163257.11	4.51	5	4.56	4.1	4.29	3.88
ENSG00000262721.1	0	0	0	0.05	0	0
ENSG00000006453.14	7.88	7.52	8.85	8.84	7.77	7.76
ENSG00000265479.7	0.23	0.2	0.24	0.2	0.24	0.26
ENSG00000260179.1	0.23	0.36	0.26	0.64	0.32	0.27
ENSG00000091704.10	0.12	0.11	0.18	0.26	0.27	0.25
ENSG00000154096.14	5.79	5.79	7.51	7.51	6.25	5.7
ENSG00000151322.20	0.04	0.06	0.06	0.07	0.07	0.08
ENSG00000271914.1	0.19	0	0.13	0.07	0.45	0.5
ENSG00000134369.15	2.36	2.35	2.38	2.1	2.3	2.42
ENSG00000255277.3	0.49	0.59	0.62	0.6	0.93	1.22
ENSG00000064601.21	21.71	22.7	27.4	27.07	23.25	21.56
ENSG00000167232.14	0.54	0.5	0.39	0.42	0.33	0.48
ENSG00000240184.7	1.65	1.67	1.77	1.76	1.42	1.83
ENSG00000204072.3	0.02	0.16	0.07	0.14	0.13	0.1
ENSG00000253840.1	0	0	0	0.1	0	0
ENSG00000162777.17	0.01	0.02	0	0.02	0	0
ENSG00000085840.13	10.69	10.85	11.59	11.2	9.52	10.13
ENSG00000111224.14	1.19	1.4	1.22	1.03	1.36	1.25
ENSG00000152969.20	0	0.01	0	0	0.01	0
ENSG00000285458.1	0.19	0.1	0.15	0.08	0.19	0.12
ENSG00000087111.21	12.71	12.94	13.27	13.48	13.2	12.85
ENSG00000173575.22	4.94	4.67	4.49	4.41	4.64	4.57
ENSG00000240625.3	0.08	0	0.26	0	0.15	0.09
ENSG00000172123.13	1.55	2.02	1.71	1.74	1.57	1.84
ENSG00000249884.8	0.35	0.44	0.23	0.38	0.37	0.22
ENSG00000278576.1	0.14	0.1	0.25	0.19	0.18	0.1
ENSG00000150787.8	7.81	8.01	7.2	7.07	8.63	7.32
ENSG00000129535.13	0.23	0.21	0.19	0.25	0.16	0.14
ENSG00000132581.10	5.3	4.67	5.62	5.88	5.49	5.7
ENSG00000259935.1	0.09	0	0.05	0.05	0.08	0
ENSG00000130600.19	0.32	0.36	0.52	0.65	0.72	0.6
ENSG00000166246.14	0.14	0.07	0.15	0.16	0.11	0.08
ENSG00000164307.13	2.86	2.45	2.44	2.39	2.61	2.87
ENSG00000272754.1	0	0	0.06	0.04	0.03	0.02
ENSG00000169515.8	7.35	8.08	11.15	10.71	8.41	7.33
ENSG00000239930.2	0	0	0	0	0.05	0.06
ENSG00000268366.1	0.05	0.19	0	0	0.04	0.1
ENSG00000182118.8	6.19	7.18	8.29	7.06	7.71	7.55
ENSG00000160087.21	16.65	17.45	19.84	18.43	16.24	15.59
ENSG00000155755.19	7.57	8.04	6.9	6.89	7.29	7.74
ENSG00000101901.12	2.87	2.9	2.46	2.26	2.75	2.89
ENSG00000103495.14	65.85	66.45	76.22	79.29	66.33	65.32
ENSG00000158014.15	0.23	0.09	0.12	0.15	0.13	0.09
ENSG00000269902.1	0.05	0.05	0	0	0.04	0.21
ENSG00000268678.1	0.17	0.03	0	0.03	0.02	0.05
ENSG00000286241.1	0	0	0	0	0.01	0
ENSG00000111269.3	5.17	5.44	5.33	4.83	5.51	5.68
ENSG00000102195.10	0	0.03	0	0	0	0
ENSG00000231449.1	0	0.23	0	0.06	0	0.12
ENSG00000135144.7	0.06	0.05	0.06	0.12	0.04	0.04
ENSG00000232004.1	0.04	0.02	0.04	0.02	0	0
ENSG00000273805.1	0.38	0.42	0.3	0.25	0.39	0.32
ENSG00000269807.1	0.07	0	0	0.08	0.13	0.24
ENSG00000108506.13	1.54	1.7	1.1	1.25	1.33	1.47
ENSG00000259248.7	0.12	0.11	0.03	0.08	0.1	0.09
ENSG00000108604.16	10.24	10.69	13.87	13.99	11.04	10.3
ENSG00000092199.18	111.81	117.24	117.34	113.43	112.9	112.06
ENSG00000284719.1	0	0.05	0.02	0	0.04	0
ENSG00000035664.11	0.14	0.17	0.18	0.18	0.2	0.16
ENSG00000287349.1	0.1	0.06	0	0.11	0	0.06
ENSG00000247679.3	0.26	0.18	0.33	0.17	0.36	0.24
ENSG00000104915.15	30.92	30.14	36.95	37.63	32.26	28.96
ENSG00000204947.9	0.14	0.11	0.14	0.11	0.19	0.12
ENSG00000227775.3	0.01	0.02	0.03	0.02	0.01	0.02
ENSG00000279059.1	2.88	3.54	2.71	2.55	3	3.14
ENSG00000189051.5	0	0	0	0.02	0	0
ENSG00000203711.14	0.52	0.22	0.25	0.16	0.2	0.15
ENSG00000228360.1	0.18	0	0.19	0.1	0	0.2
ENSG00000162997.15	0.58	0.74	0.7	0.48	0.72	0.62
ENSG00000257058.1	0.13	0.14	0.14	0.07	0.06	0.22
ENSG00000228169.3	0.05	0.11	0.11	0.05	0.18	0.17
ENSG00000151846.9	0.03	0.04	0.04	0.03	0.1	0.07
ENSG00000134283.18	5.18	5.21	4.79	4.2	4.98	5.09
ENSG00000262652.1	0.04	0.22	0.04	0.09	0.08	0.14
ENSG00000261040.7	10.45	10.93	13.18	12.32	12.81	10.92
ENSG00000264772.6	4.63	4.97	4.58	4.19	3.46	3.82
ENSG00000079246.16	115.06	123.32	122.35	116.24	116.96	115.48
ENSG00000157510.14	2.84	3.13	2.86	2.99	2.66	2.81
ENSG00000124496.12	2.05	2.22	2.43	2.21	2.12	2.11
ENSG00000226756.1	0.12	0	0.04	0.09	0.04	0
ENSG00000229619.4	0.91	0.95	1	0.86	1.11	1.09
ENSG00000243762.1	0.34	1.31	1.02	1.49	0.51	0.64
ENSG00000171631.16	0.02	0.03	0.02	0.02	0.01	0.03
ENSG00000242622.2	0.45	0.47	0.39	0.28	0.39	0.47
ENSG00000165695.10	0.13	0.17	0.07	0.09	0.16	0.06
ENSG00000124214.21	29.96	31.78	30.88	29.13	30.51	30.97
ENSG00000188092.15	2.5	2.5	2.09	1.93	2.42	1.96
ENSG00000272170.1	0.74	1.29	0.72	1.06	0.6	0.62
ENSG00000233473.2	0.04	0	0	0	0	0
ENSG00000171365.17	0.8	0.84	0.83	0.69	0.71	0.76
ENSG00000170827.9	0.04	0	0.01	0.01	0.02	0.01
ENSG00000160193.12	4.67	5.18	5.68	5.26	4.67	4.94
ENSG00000223273.1	0	0	0	0	0	0.09
ENSG00000196437.12	1.53	1.49	1.19	1.12	1.33	1.36
ENSG00000182667.15	0.06	0.05	0.03	0.03	0.04	0.06
ENSG00000246089.3	1.03	0.83	0.84	0.83	0.95	1.04
ENSG00000001036.14	41.03	42.09	43.08	41	41.95	39.95
ENSG00000002586.20_PAR_Y	5.33	7.72	7.53	7.52	7.08	7.62
ENSG00000100201.23	32.3	30.94	27.01	26.15	28.62	30.49
ENSG00000232415.1	0.28	0.4	0.05	0.2	0.17	0
ENSG00000206549.13	0.05	0.04	0.03	0	0.06	0.02
ENSG00000163166.15	13.74	13.86	14.46	12.54	13.52	14.02
ENSG00000283913.1	0	0.03	0.05	0.04	0.03	0
ENSG00000230330.1	1.76	2.52	4.21	3.27	2.86	2.88
ENSG00000137106.18	11.82	11.95	14.12	14.46	13.27	12.12
ENSG00000237813.4	0.02	0.06	0.08	0.02	0.09	0.2
ENSG00000167522.16	4.39	4.35	4.61	4.42	4.01	3.94
ENSG00000246263.3	0.26	0.21	0.12	0.14	0.32	0.21
ENSG00000171680.23	0.55	0.36	0.49	0.52	0.35	0.36
ENSG00000228802.1	0.06	0.06	0.12	0	0.21	0.13
ENSG00000224032.7	11.3	10.65	10.41	10.15	11.58	11.21
ENSG00000134398.15	0.01	0.01	0.01	0.01	0	0.01
ENSG00000273669.1	0.3	0.2	0.36	0.57	0.1	0.3
ENSG00000108679.13	55.13	53.61	70.58	70.35	60.57	54.13
ENSG00000270108.1	4.48	3.31	4.21	2.6	4	2.95
ENSG00000248927.1	0.09	0	0.19	0.05	0.04	0.08
ENSG00000262691.1	0.14	0.22	0.12	0.17	0.18	0.19
ENSG00000179846.10	0.02	0.03	0.06	0.05	0.06	0.03
ENSG00000250349.3	0	0	0	0.09	0.02	0
ENSG00000173542.9	3.91	4.09	3.29	2.87	3.4	3.96
ENSG00000181404.17	5.71	5.95	8.56	8.22	6.37	5.82
ENSG00000286459.1	0.72	0.66	0.74	0.62	0.49	0.49
ENSG00000254506.1	0.01	0.01	0.02	0	0.01	0.02
ENSG00000143434.16	0.55	0.67	1	1.06	0.76	0.74
ENSG00000185608.9	28.62	28.76	29.17	28.96	30.64	28.29
ENSG00000213864.3	0	0	0	0	0.03	0.04
ENSG00000128268.12	1.87	2.15	2.33	2.41	2.1	2.22
ENSG00000223692.1	0	0.06	0.06	0	0.05	0.13
ENSG00000266904.6	0.02	0.02	0.04	0.01	0.03	0.01
ENSG00000131061.14	0.99	0.96	1.17	1.26	0.99	0.85
ENSG00000286640.1	0	0	0	0	0.05	0
ENSG00000182057.5	0.5	0.49	0.52	0.5	0.5	0.53
ENSG00000238406.1	0	0.43	0	0.44	0	0
ENSG00000155330.10	1.46	1.5	1.17	0.97	1.38	1.21
ENSG00000261487.1	1.58	1.36	1.44	1.48	1.82	1.26
ENSG00000115652.15	2.43	2.6	2.45	2.45	2.56	2.48
ENSG00000245293.3	0.01	0.02	0.02	0.04	0.03	0.04
ENSG00000275703.1	0.38	0.75	0.23	0.41	0.44	0.49
ENSG00000128510.12	4.47	4.57	4.27	4.11	4.58	3.99
ENSG00000241860.7	0.01	0	0.01	0.01	0.01	0.02
ENSG00000258780.1	0	0	0	0.02	0.1	0.02
ENSG00000287545.1	0.1	0	0	0	0	0
ENSG00000272153.1	0.29	0.4	0.15	0.31	0.21	0.37
ENSG00000224839.1	0.05	0	0.05	0.05	0	0
ENSG00000199546.1	0.23	0.24	0	0	0	0
ENSG00000167325.15	39.45	41.81	38.62	35.91	36.27	38.88
ENSG00000247157.7	0.01	0.03	0.01	0	0.01	0.03
ENSG00000270165.1	0.09	0	0.23	0.05	0.04	0.05
ENSG00000150756.14	6.44	6.05	5.14	5.11	5.63	5.88
ENSG00000132341.12	221.69	230.39	223.84	225.62	227.95	225.49
ENSG00000020129.16	5.42	6.09	7.7	7.07	5.5	5.45
ENSG00000272668.2	0.24	0.23	0.3	0.41	0.28	0.31
ENSG00000166135.14	3.69	3.7	3.68	3.61	3.29	3.25
ENSG00000105223.20	10.16	9.52	11.64	11.21	11.11	10.08
ENSG00000226049.3	0.05	0.07	0.04	0.06	0.03	0.04
ENSG00000168367.11	0	0	0.01	0	0	0
ENSG00000287548.1	0	0	0.02	0	0.05	0.04
ENSG00000104432.14	0	0	0.01	0	0.01	0
ENSG00000288061.1	1.32	1.28	2.03	1.42	1.39	1.9
ENSG00000130413.15	0.79	0.77	0.66	0.62	0.74	0.72
ENSG00000215165.3	0	0	0.03	0	0	0
ENSG00000138686.10	2.6	3.34	2.91	2.53	3.12	3.21
ENSG00000182578.14	0	0.01	0.05	0.04	0.01	0.01
ENSG00000238531.1	0	0	0	0.34	0	0
ENSG00000135451.13	27.78	26.91	27.41	28.34	25.55	25.18
ENSG00000179532.13	0.21	0.2	0.24	0.24	0.21	0.23
ENSG00000144118.14	12.96	13.3	14.11	12.39	13.73	13.13
ENSG00000161132.6	0.04	0	0	0.02	0	0.09
ENSG00000122870.12	2.64	2.71	2.64	2.42	2.8	2.88
ENSG00000213641.4	0	0	0	0	0	0.07
ENSG00000234494.7	0.34	0.31	0.23	0.28	0.26	0.31
ENSG00000216802.1	0.03	0	0.04	0.04	0	0.15
ENSG00000169896.18	0.02	0.01	0.01	0.01	0.01	0.03
ENSG00000029725.17	11.1	11.92	10.54	9.65	11.17	11.01
ENSG00000102098.19	2.29	2.27	2.03	1.82	2.08	2.32
ENSG00000228150.1	0.11	0.12	0.06	0.37	0.25	0.25
ENSG00000116852.15	0.27	0.32	0.4	0.33	0.22	0.24
ENSG00000254505.11	1.96	1.72	2.68	2.99	1.92	1.94
ENSG00000197982.14	10.74	11.87	16.88	17.13	12	12.54
ENSG00000262519.1	0.08	0.09	0	0	0.07	0.09
ENSG00000119865.9	23.31	25	23.04	22.47	24.06	24.66
ENSG00000165240.21	0.21	0.19	0.12	0.11	0.16	0.16
ENSG00000166086.13	9.32	10.27	11.12	10.09	10.14	9.79
ENSG00000102471.14	8.23	8.44	5.89	5.52	7.67	8.61
ENSG00000254396.1	0	0	0	0	0	0.05
ENSG00000091140.14	20.7	21.32	18.63	17.44	20.79	21.71
ENSG00000128271.22	0.01	0	0.03	0.04	0.01	0.01
ENSG00000189043.10	59.83	51.48	43.49	43.37	58.71	57.03
ENSG00000120820.13	1.33	1.35	0.87	1.07	1.31	1.52
ENSG00000259946.1	0.25	0.32	0.12	0.28	0.27	0.19
ENSG00000215268.3	0	0	0	0	0.01	0.01
ENSG00000003393.16	1.07	1.1	0.93	0.89	1.06	1.11
ENSG00000049768.17	0.15	0.1	0.11	0.17	0.18	0.16
ENSG00000266521.1	0	0	0	0.12	0	0
ENSG00000162975.5	0.09	0.16	0.2	0.21	0.19	0.18
ENSG00000261349.1	0.05	0	0	0.12	0.05	0.12
ENSG00000270265.1	0.09	0.1	0.05	0.05	0.04	0.16
ENSG00000005700.15	4.9	5.44	4.7	4.48	5.27	5.54
ENSG00000138175.9	7.58	8.56	8.81	9.53	9.88	9.59
ENSG00000261461.1	0.05	0.05	0.05	0.05	0	0.05
ENSG00000073792.16	14.2	16.12	17.19	14.74	13.89	15.17
ENSG00000103510.20	5.22	5.47	6.48	6.28	5.52	5.39
ENSG00000117519.16	117.9	118	86.11	84.54	105.38	111.07
ENSG00000115211.16	5.75	6.13	7.01	6.45	5.41	5.27
ENSG00000266964.6	0.03	0.06	0.01	0.01	0.05	0.03
ENSG00000162669.16	0.01	0.01	0.01	0.02	0.02	0.04
ENSG00000273311.1	1.57	1.31	1.55	1.48	1.26	1.29
ENSG00000138190.17	2.77	3.17	2.76	2.49	2.81	2.93
ENSG00000278899.1	0.14	0.08	0.11	0.09	0.11	0.09
ENSG00000265321.1	0.61	0.32	0.32	0.33	0	0.34
ENSG00000204791.10	0.57	0.74	1.12	1.19	1.45	0.8
ENSG00000124120.11	2.46	2.64	2.55	2.31	2.44	2.64
ENSG00000213772.3	0	0	0	0	0	0.08
ENSG00000122180.5	0	0.02	0	0	0	0
ENSG00000268388.6	0.23	0.2	0.27	0.27	0.16	0.15
ENSG00000284773.1	0.26	0.31	0.21	0.2	0.27	0.35
ENSG00000234558.1	0	0	0.05	0.02	0.06	0.06
ENSG00000145882.11	3.16	3.07	3.27	2.93	3.4	3.44
ENSG00000163815.6	0	0.03	0	0	0	0
ENSG00000051180.17	12.02	12.2	13.05	12.82	11.4	11.46
ENSG00000244731.8	0.01	0.06	0.04	0.08	0.03	0.03
ENSG00000143473.13	0.19	0.11	0.13	0.14	0.09	0.13
ENSG00000112299.8	0.05	0.03	0.05	0.06	0.01	0.04
ENSG00000223460.1	0	0.03	0	0.05	0	0.03
ENSG00000256894.1	0	0	0.03	0	0.03	0
ENSG00000277011.1	0	0	0	0	0.06	0
ENSG00000112303.14	0.06	0.17	0.07	0.05	0.11	0.02
ENSG00000011454.18	4.94	5.32	5.14	4.98	4.98	5.16
ENSG00000123836.15	0.93	0.95	0.98	0.86	0.89	0.98
ENSG00000253559.1	0.23	0.31	0.53	0.25	0.39	0.36
ENSG00000233297.4	0.44	0.24	0.38	0.7	0.28	0.37
ENSG00000232396.2	0	0	0	0.1	0	0
ENSG00000111653.20	4.47	4.13	4.68	5.05	4.47	3.9
ENSG00000167182.15	8.1	8.27	6.93	7.13	7.27	7.92
ENSG00000258924.4	0.17	0.58	0.79	0.59	0.32	0.37
ENSG00000286555.1	0.45	0.47	0.26	0.49	0.24	0.1
ENSG00000263531.1	0.03	0	0	0	0	0
ENSG00000250432.5	0.16	0.26	0.19	0.19	0.22	0.15
ENSG00000121406.9	0.78	0.57	0.57	0.52	0.59	0.63
ENSG00000167397.15	4.62	3.32	3.37	3.25	3.74	3.51
ENSG00000127957.18	1.9	1.71	1.96	2.38	1.57	1.61
ENSG00000198792.13	7.09	6.56	7.5	7.34	6.1	6.44
ENSG00000264558.1	10.11	8.92	17.62	13.97	9.78	10.19
ENSG00000213904.9	0.11	0.18	0.23	0.24	0.16	0.21
ENSG00000131475.7	23.49	22.47	25.36	23.96	24.44	21.84
ENSG00000169548.3	0.02	0.05	0.02	0.06	0.07	0.13
ENSG00000259286.3	0.11	0.06	0	0.03	0.1	0.24
ENSG00000243071.1	0.16	0	0.17	0.28	0.33	0.12
ENSG00000287292.1	0	0	0.01	0	0	0
ENSG00000166170.11	10.82	11.6	10.23	10.34	10.96	11.07
ENSG00000066654.14	5.3	6.28	4.76	4.88	5.37	5.88
ENSG00000108395.14	5.05	5.67	5.16	5	5.32	5.95
ENSG00000243267.3	0	0	0	0	0.08	0
ENSG00000279141.4	0.01	0	0.02	0.11	0	0.02
ENSG00000105486.14	9.58	9.93	12.08	11.99	9.65	9.3
ENSG00000273240.1	0.3	0.4	0.36	0.27	0.71	0.23
ENSG00000232729.8	0.01	0.04	0.02	0.03	0.02	0.02
ENSG00000103978.16	9.27	9.7	9.33	8.35	9.15	9.71
ENSG00000110025.13	0.03	0.04	0.02	0.07	0.05	0.04
ENSG00000183684.8	138.94	129.69	136	128.94	118.66	114.02
ENSG00000196715.7	17.92	18.58	16.81	15.51	17.21	17.24
ENSG00000271803.1	0.06	0	0	0.06	0	0
ENSG00000253208.1	0	0.03	0.03	0	0	0
ENSG00000155530.3	0.01	0.01	0.02	0.01	0	0
ENSG00000277903.1	0	0	0	0.14	0	0
ENSG00000120697.10	2.38	2.42	2.27	2.17	2.66	2.41
ENSG00000214717.12	0.14	0.14	0.12	0.12	0.2	0.09
ENSG00000103876.14	2.4	2.36	2.99	2.54	2.25	2.09
ENSG00000082512.15	3.11	3.61	3.09	3.13	3.37	3.35
ENSG00000198464.14	2.95	2.83	2.33	2.47	2.58	2.87
ENSG00000286812.1	0	0.01	0	0	0	0.01
ENSG00000255710.2	0.05	0.03	0	0	0	0
ENSG00000163734.4	0.16	0.13	0.08	0.09	0.15	0.16
ENSG00000243008.2	0.04	0.05	0.02	0.05	0.01	0
ENSG00000133106.15	2.81	2.86	2.6	2.48	2.57	2.49
ENSG00000249290.5	0	0	0	0.03	0	0
ENSG00000183023.18	0.43	0.38	0.33	0.35	0.32	0.42
ENSG00000149716.13	7.19	6.66	6.5	6.93	6.56	6.19
ENSG00000133597.11	3.34	3.4	4.21	4.02	2.84	2.79
ENSG00000103343.13	2	1.87	1.48	2.02	1.83	1.88
ENSG00000063169.11	2.24	2.17	2.25	2.25	2.07	2.12
ENSG00000264812.1	0.19	0.27	0.28	0.36	0.66	0.33
ENSG00000172466.16	3.71	3.83	3	3.13	3.67	3.96
ENSG00000101346.14	14.55	15.96	16.67	16.41	14.3	14.47
ENSG00000287387.1	0.48	0.4	0.31	0.4	0.44	0.29
ENSG00000171877.21	1.87	1.92	1.59	1.46	1.69	1.83
ENSG00000204713.11	13.39	13.71	13.71	13.82	12.19	12.51
ENSG00000287192.1	0	0	0	0.05	0.06	0
ENSG00000226963.1	0	0	0.05	0	0.04	0.05
ENSG00000115233.12	18.97	19.21	16.74	15.67	17.65	18.24
ENSG00000251239.1	0.15	0.1	0	0.11	0.09	0.16
ENSG00000268543.1	0.31	0.32	0.27	0.33	0.72	0.23
ENSG00000255847.5	0.07	0.06	0.06	0.11	0.08	0.04
ENSG00000285612.1	0	0.01	0.02	0	0	0
ENSG00000212719.13	1.33	1.3	1.26	1.21	1.25	1.29
ENSG00000213626.13	6.45	6.52	5.92	5.76	7.19	6.66
ENSG00000261251.1	0.08	0.03	0.05	0.05	0.1	0.04
ENSG00000040275.17	22.97	25.39	22.24	21.27	23.3	24.31
ENSG00000184900.16	53.14	51.98	46.85	45.46	50.14	51.37
ENSG00000213979.3	0	0	0	0.07	0	0
ENSG00000272463.1	0.14	0.22	0.3	0.18	0.23	0.31
ENSG00000106772.18	1.85	1.99	1.69	1.7	1.97	2.04
ENSG00000139436.21	2.76	3	2.75	2.82	2.8	2.91
ENSG00000245322.7	0.48	0.48	0.48	0.51	0.42	0.35
ENSG00000255237.1	0.04	0.04	0	0.04	0	0
ENSG00000105771.14	7.1	6.86	9.35	9.17	7.62	6.65
ENSG00000250616.2	0.6	0.34	0.66	0.62	0.81	0.48
ENSG00000123094.15	4.11	4.27	3.05	2.86	3.41	3.86
ENSG00000224505.2	0.36	0.53	0.08	0.23	0.51	0.4
ENSG00000280164.1	0.07	0.03	0.03	0.03	0.04	0
ENSG00000259900.5	0	0.07	0.07	0.07	0	0.04
ENSG00000081059.20	0.46	0.63	0.65	0.58	0.56	0.48
ENSG00000287619.1	0.01	0.01	0.06	0	0.01	0
ENSG00000144182.17	2.59	2.59	1.91	2.19	2.77	2.34
ENSG00000230592.2	0.26	0.12	0.33	0.36	0.2	0.09
ENSG00000179277.9	1.29	1.38	0.92	1.33	1.3	1.17
ENSG00000089234.16	4.17	4.61	4.39	3.63	4.19	4.36
ENSG00000175302.5	0.06	0.08	0.06	0.05	0.04	0.09
ENSG00000247596.10	8.37	7.51	10.36	10.23	8.48	7.26
ENSG00000261552.1	0	0.06	0.24	0	0.1	0.12
ENSG00000091039.17	5.73	6.13	4.11	3.77	5.35	5.85
ENSG00000143514.17	7.24	7.65	6.3	6.07	7.1	6.55
ENSG00000257042.1	0	0	0.03	0	0	0
ENSG00000232801.1	0	0	0	0	0.03	0.03
ENSG00000172531.16	125.22	120.97	143.03	138.52	124.74	116.64
ENSG00000164398.15	0.01	0.01	0	0.01	0	0.01
ENSG00000138160.7	20.72	22.81	19.66	18.98	21.41	22.56
ENSG00000205403.14	0.02	0.03	0.04	0	0.03	0.02
ENSG00000202071.1	0	0	0	0	0.22	0.55
ENSG00000008294.21	6.1	5.93	5.43	4.96	5.49	5.77
ENSG00000150873.12	0.02	0	0	0	0.01	0
ENSG00000087088.20	39.48	34.39	45.35	44.87	34.72	32.39
ENSG00000273797.1	0	0.05	0	0	0	0.05
ENSG00000151287.17	12.4	11.59	8.36	9.17	11.12	11.72
ENSG00000265386.2	0	0	0.18	0	0	0
ENSG00000279623.1	0.04	0.36	0	0	0.19	0.05
ENSG00000163214.21	4.09	3.86	4.17	3.83	3.79	3.98
ENSG00000169629.12	0.09	0.14	0.11	0.11	0.12	0.12
ENSG00000277072.5	0.73	0.66	0.68	0.72	0.58	0.89
ENSG00000256594.8	0.24	0.22	0.23	0.15	0.05	0.12
ENSG00000171206.15	8.29	8.71	10.54	10.14	8.62	8.3
ENSG00000274624.1	0.03	0	0	0	0	0
ENSG00000105929.16	0.12	0.09	0.16	0.13	0.1	0.04
ENSG00000225079.2	0	0	0	0.05	0	0
ENSG00000124557.14	0.01	0	0.03	0	0.03	0.03
ENSG00000224855.5	0.05	0	0	0	0	0
ENSG00000147687.19	9.48	9.58	8.45	8.35	9.63	10.22
ENSG00000258602.1	0.04	0.14	0.14	0.09	0.08	0.05
ENSG00000177432.8	2.46	2.57	2.55	2.98	3.14	2.81
ENSG00000159346.13	23.3	24.01	19.5	19.24	20.91	23.19
ENSG00000007516.14	0.21	0.19	0.28	0.39	0.24	0.19
ENSG00000258892.1	1.39	1.46	0.94	0.81	1.56	1.12
ENSG00000278487.1	0	0	0	0.35	0	0
ENSG00000178531.6	2.47	2.84	4.1	4.15	2.42	2.9
ENSG00000287808.1	1.01	0.77	0.56	0.54	0.42	0.59
ENSG00000185269.12	0.77	0.67	1	1.14	0.94	0.94
ENSG00000100445.18	13.1	11.58	12.73	13.96	11.92	10.76
ENSG00000205054.8	0.04	0.02	0.02	0.03	0.03	0.02
ENSG00000287698.1	0.04	0	0.12	0	0.03	0
ENSG00000221852.5	0.02	0.02	0	0	0.02	0.02
ENSG00000099284.15	2.31	2.49	2.77	2.91	2.51	2.38
ENSG00000134748.13	8.52	8.93	8.19	7.46	8.03	8.81
ENSG00000184160.8	0.57	0.62	0.59	0.82	0.64	0.58
ENSG00000062282.15	0.19	0.16	0.24	0.16	0.21	0.18
ENSG00000250815.1	0	0.04	0.04	0	0	0
ENSG00000183048.12	1.73	1.76	2.94	2.84	1.79	1.67
ENSG00000262533.1	1.14	1.38	2.28	3.01	2.17	1.79
ENSG00000088992.18	0.43	0.34	0.64	0.39	0.31	0.38
ENSG00000172765.18	0.94	0.99	0.92	0.76	0.82	0.87
ENSG00000272130.1	0	0.45	0.09	0.19	0.15	0.19
ENSG00000119661.15	2.32	2.33	1.98	2.15	2.04	2.27
ENSG00000108958.4	0	0.13	0.13	0	0.33	0.07
ENSG00000229939.1	0.09	0	0	0	0.16	0
ENSG00000178654.11	0.05	0	0.1	0.1	0.04	0
ENSG00000273487.1	0.02	0.02	0	0	0.03	0
ENSG00000119950.21	1.4	1.93	1.56	1.68	1.67	1.89
ENSG00000166689.16	2.74	2.67	2.61	2.31	2.35	2.78
ENSG00000205609.13	0.88	1.33	2.21	1.43	1.4	1.78
ENSG00000116171.19	4.88	4.94	4.12	3.9	4.74	5.15
ENSG00000287576.1	0.03	0.07	0.06	0.13	0.04	0.12
ENSG00000241322.11	0	0.01	0.01	0.01	0.01	0.01
ENSG00000254639.1	0.5	0.24	0.37	0.46	0.48	0.73
ENSG00000250899.3	4.2	4.16	4.5	4.69	3.26	3.58
ENSG00000239912.1	0.81	1.02	0.69	0	0.29	0.54
ENSG00000167685.15	3.2	3.24	4.75	4.83	3.22	3.41
ENSG00000260021.1	0	0	0	0	0	0.05
ENSG00000270490.1	0.09	0.04	0	0.04	0.03	0.06
ENSG00000224687.2	0.23	0.27	0.2	0.18	0.29	0.27
ENSG00000287865.1	0.05	0.05	0.11	0.17	0.19	0.08
ENSG00000268531.3	0.02	0	0	0	0.04	0
ENSG00000272479.1	0	0.04	0	0	0	0
ENSG00000250579.2	0	0.01	0	0.01	0.01	0
ENSG00000197372.10	0.44	0.48	0.35	0.3	0.39	0.38
ENSG00000136810.13	278.73	282.42	255.31	252.98	293.52	292.71
ENSG00000124593.16	63.88	60.35	62.65	63.72	67.19	63.08
ENSG00000243107.1	0	0.02	0.02	0.05	0	0.09
ENSG00000167004.13	165.62	165.92	169.94	168.44	164.38	160.1
ENSG00000168214.21	7.13	8	7.28	6.16	6.99	7.69
ENSG00000285851.1	0.57	0.58	0.4	0.31	0.64	0.95
ENSG00000129696.13	4.41	4.34	4.35	4.16	4.11	4.39
ENSG00000287868.1	0.05	0	0	0	0.06	0.04
ENSG00000179674.4	0.06	0.18	0.08	0	0.09	0.11
ENSG00000188313.13	4.26	3.92	3.21	3.06	3.65	3.72
ENSG00000075218.19	14.97	14.97	14.95	13.85	13.57	13.38
ENSG00000158747.15	18.27	17.68	24.25	24.64	16.57	14.34
ENSG00000101282.9	1.4	1.35	1.49	1.38	1.15	1.01
ENSG00000185324.22	8.82	9.74	12.86	13.06	10.05	9.32
ENSG00000254242.2	0	0	0	0	0.01	0
ENSG00000267016.1	0	0.09	0.05	0.07	0.02	0.02
ENSG00000285560.1	0	0	0	0	0	0.06
ENSG00000005486.17	12.51	11.74	12.68	14.69	12.63	11.4
ENSG00000197779.15	0.59	0.54	0.62	0.52	0.59	0.59
ENSG00000152082.15	82.07	90.65	125.18	130.42	103.08	93.59
ENSG00000285218.1	0.02	0.02	0.03	0.02	0	0.02
ENSG00000100246.13	3.32	3.41	2.96	3.29	3.5	3.25
ENSG00000241045.1	0	0.11	0	0	0	0
ENSG00000242880.2	0	0.01	0.02	0.01	0.01	0.02
ENSG00000005075.15	39.86	36.28	43.35	44.57	41.44	40.64
ENSG00000039537.14	0	0	0.01	0	0	0
ENSG00000232934.8	0.05	0.09	0.02	0.02	0.01	0.01
ENSG00000236709.1	0	0	0.08	0	0	0
ENSG00000009709.12	0	0	0	0	0.01	0.01
ENSG00000286360.1	0.13	0.18	0.18	0.29	0.15	0.19
ENSG00000267278.6	0.24	0.17	0.17	0.16	0.19	0.14
ENSG00000227688.2	0.04	0	0	0	0	0
ENSG00000100401.20	38.14	39.8	56.45	55.06	39.69	38.93
ENSG00000279294.1	0	0	0	0	0	0.01
ENSG00000020922.13	6.21	6.55	6.04	6.07	5.71	5.87
ENSG00000284902.1	0	0	0	0	0	0.04
ENSG00000105258.9	32.94	37.16	44.82	46.46	37.59	38.47
ENSG00000243167.1	0.05	0	0.05	0	0.04	0.11
ENSG00000224858.5	0.87	0.48	0.87	0.38	0.73	1.03
ENSG00000112149.10	2.69	3.07	2.98	2.9	2.92	3.32
ENSG00000212534.1	0	0.6	0	0	0	0
ENSG00000257114.3	0	0	0.04	0	0	0
ENSG00000187144.11	0.18	0.26	0.41	0.31	0.29	0.23
ENSG00000177192.14	8.39	8.11	9.8	9.59	7.88	7.51
ENSG00000259091.1	0.01	0	0	0	0	0
ENSG00000286590.1	0	0	0.02	0	0	0
ENSG00000284697.1	0.14	0.08	0.23	0.16	0.1	0.08
ENSG00000078814.17	0.01	0.02	0.02	0.03	0.02	0
ENSG00000285115.1	0.06	0	0	0	0	0.07
ENSG00000181355.21	0	0.01	0	0	0	0.01
ENSG00000265992.1	0	0	0	0.01	0	0
ENSG00000158482.10	0.03	0	0	0.08	0	0
ENSG00000226440.7	0	0	0	0.01	0	0
ENSG00000123572.17	0.13	0.12	0.13	0.15	0.19	0.17
ENSG00000254846.1	0	0.06	0	0	0	0
ENSG00000273151.1	0.15	0.13	0.15	0.11	0.16	0.11
ENSG00000278818.1	0	0	0	0.16	0	0
ENSG00000145147.20	0.49	0.55	0.47	0.38	0.38	0.51
ENSG00000183479.13	10.73	10.92	15.79	15.34	11.81	10.95
ENSG00000250461.1	0.17	0.14	0	0.15	0.18	0.08
ENSG00000231177.4	0.4	0.7	0.56	0.04	0.32	0.46
ENSG00000167646.14	0.11	0.1	0.09	0.04	0.09	0.06
ENSG00000235897.1	0.07	0.16	0.06	0.15	0.08	0.11
ENSG00000115844.11	2.42	2.2	2.09	1.77	2.23	2.06
ENSG00000111596.14	3.57	4.15	3.7	3.55	3.92	3.82
ENSG00000206659.1	0	0	0	0	0.22	0
ENSG00000228981.3	0.12	0.03	0.03	0.03	0.05	0.07
ENSG00000151726.15	3.79	4.02	3.53	3.42	3.7	4.08
ENSG00000106799.13	6.7	7.02	5.62	5.71	6.64	7.13
ENSG00000260704.1	0.22	0.2	0.1	0.22	0.18	0.23
ENSG00000237172.4	2.91	3.02	2.91	2.93	3.31	3.02
ENSG00000277049.1	0.21	0.22	0.23	0.23	0	0
ENSG00000214425.8	0.87	1.13	1.02	0.95	0.88	0.96
ENSG00000239719.1	0	0.15	0.44	0.15	0.12	0
ENSG00000100336.18	0.01	0	0.01	0	0	0.02
ENSG00000196151.11	4.96	4.5	4.34	4.08	4.77	4.7
ENSG00000186642.16	0.02	0.02	0.03	0.03	0.01	0.01
ENSG00000261338.2	1.96	2.07	2.02	2.13	2.35	1.93
ENSG00000138326.21	156.67	152	159.9	161.98	174.01	161.2
ENSG00000169180.12	16.76	17.03	17.47	16.92	14.82	15.45
ENSG00000008128.23	4.5	4.67	5.83	5.57	4.41	4.65
ENSG00000061656.11	0.56	0.73	0.82	0.73	0.64	0.64
ENSG00000216359.1	0	0	0.04	0	0	0
ENSG00000206113.11	0.01	0	0.01	0	0	0
ENSG00000207260.1	0.24	0	0	0.25	0	0
ENSG00000158615.9	11.18	11.15	7.93	8.28	9.88	11.14
ENSG00000109854.14	15.22	17.03	15.29	14.95	15.51	15.01
ENSG00000276410.4	0	0	0	0.28	0.23	0.35
ENSG00000280924.1	0	0	0.02	0	0	0
ENSG00000031698.13	32.59	32.24	40.42	39.05	36.17	33.45
ENSG00000139223.4	0	0	0	0	0.02	0.03
ENSG00000255073.8	0.04	0.04	0.02	0	0.02	0.02
ENSG00000163273.4	0.09	0.17	0.17	0.08	0.29	0.1
ENSG00000126545.14	0.03	0	0	0	0	0
ENSG00000266709.1	2.83	2.74	2.72	3.19	2.58	2.87
ENSG00000237283.2	0.01	0	0	0.01	0	0
ENSG00000150681.10	0.02	0	0	0	0	0
ENSG00000250536.1	0	0.02	0.14	0	0	0
ENSG00000163806.16	0.07	0.06	0.02	0.06	0.03	0.05
ENSG00000163749.18	0	0	0	0.01	0	0
ENSG00000265828.1	0	0	0	0	0	0.26
ENSG00000173581.8	5.25	4.92	6.63	7.01	5.82	5.04
ENSG00000083799.18	0.87	0.86	0.67	0.68	0.83	0.79
ENSG00000188505.5	0	0.04	0	0.03	0	0
ENSG00000184384.14	0.85	0.92	0.82	0.59	0.8	1.13
ENSG00000178567.8	2.92	2.96	2.16	2.29	2.84	3.03
ENSG00000284709.1	0.07	0.07	0	0	0	0.07
ENSG00000207200.1	0	0	0.25	0	0.42	0
ENSG00000280739.3	0.04	0.04	0.02	0.03	0.03	0.03
ENSG00000273980.1	0.12	0	0.2	0.13	0.44	0.07
ENSG00000168405.17	0.11	0.1	0.09	0.07	0.11	0.11
ENSG00000123892.12	0.69	1.18	0.6	0.23	0.79	0.49
ENSG00000224848.2	0.56	0.49	0.64	0.65	0.55	0.59
ENSG00000230239.1	0	0	0.09	0	0	0
ENSG00000238057.10	0.01	0	0.01	0.04	0.01	0
ENSG00000124535.16	29.02	29.02	27.88	27.66	26.86	26.42
ENSG00000232533.1	6.31	6.53	6.68	6.97	3.86	4.46
ENSG00000242931.1	0.04	0	0	0	0.06	0.04
ENSG00000112576.13	9.23	9.12	9.09	9.7	8.5	8
ENSG00000248905.10	0.24	0.28	0.2	0.21	0.25	0.22
ENSG00000035928.16	14.2	14.77	13.69	12.14	13.16	13.5
ENSG00000175793.12	0.23	0.28	0.25	0.27	0.26	0.24
ENSG00000107331.17	2.27	2.47	2.91	2.9	2.29	2.16
ENSG00000241975.1	0.32	0.42	0.17	0.34	0.28	0.26
ENSG00000139146.14	9.8	11.37	8.16	7.84	9.29	9.94
ENSG00000037637.11	2.54	2.7	2.74	2.79	2.42	2.55
ENSG00000272696.1	0.18	0.42	0.47	0.33	0.23	0.49
ENSG00000066084.13	4.13	4.16	3.42	3.26	3.86	3.96
ENSG00000055732.13	1.3	1.26	0.83	1.29	1.18	1.3
ENSG00000235885.8	0.02	0.03	0	0.02	0	0.01
ENSG00000231563.2	0.31	0.49	0.55	0.39	0.28	0.46
ENSG00000215302.8	0.29	0.48	0.44	0.16	0.31	0.31
ENSG00000258744.2	0.1	0.22	0.17	0.1	0.17	0.18
ENSG00000259045.1	0	0.04	0	0.08	0	0
ENSG00000122965.11	6.97	7.36	8.28	8.49	6.09	6.11
ENSG00000248121.8	0	0	0.14	0.09	0.23	0.1
ENSG00000139546.11	7.2	7.98	9.38	9.15	7.51	7.36
ENSG00000237009.2	0	0	0	0	0.15	0.08
ENSG00000230047.1	0	0.16	0.08	0.17	0	0.09
ENSG00000243147.8	42.08	37.8	32.9	31.76	39.64	39.66
ENSG00000271964.1	0.69	0.82	0.49	0.59	0.73	0.2
ENSG00000226803.9	0.01	0.01	0.02	0.01	0.02	0.01
ENSG00000137547.9	36.36	37.5	38.29	36.46	35.76	34.65
ENSG00000143994.14	0.07	0.07	0.11	0.13	0.09	0.1
ENSG00000280426.1	0.04	0.02	0.06	0.08	0.08	0.11
ENSG00000237484.6	0	0.01	0	0	0	0
ENSG00000121274.14	2.31	2.37	2.07	1.69	1.95	2.28
ENSG00000234438.5	0	0	0	0	0.01	0
ENSG00000179776.19	0.14	0.13	0.1	0.11	0.12	0.15
ENSG00000274135.1	0	0.19	0	0	0	0
ENSG00000188624.3	0	0	0.12	0.08	0.13	0
ENSG00000185262.9	31.68	31.83	34.69	37.16	33.17	29.77
ENSG00000183395.5	0.13	0.21	0.14	0.04	0	0.3
ENSG00000185842.16	0.92	0.89	0.79	0.8	0.86	0.86
ENSG00000261140.1	0.16	0	0.06	0	0.05	0.06
ENSG00000102038.16	9.02	10.22	9.61	9.42	10.1	11.09
ENSG00000138495.7	13.96	12.45	11.5	11.25	11.99	11.55
ENSG00000125503.13	6.4	6.64	9.41	9.09	6.46	6.15
ENSG00000183508.5	0.05	0.07	0.02	0.04	0.03	0.03
ENSG00000134532.19	0.01	0.01	0.04	0.02	0.01	0.02
ENSG00000104808.8	0	0.52	0.1	0.23	0.19	0.08
ENSG00000223198.1	0.71	0.62	0.76	0.26	0.84	0.4
ENSG00000275763.3	0.15	0.17	0.1	0.09	0.12	0.22
ENSG00000234719.9	0.03	0.02	0.04	0.01	0.02	0.04
ENSG00000269388.1	0.09	0.11	0.13	0.17	0.06	0.15
ENSG00000226948.2	0.01	0	0	0.01	0	0
ENSG00000279738.1	0.19	0.21	0.16	0.19	0.18	0.17
ENSG00000012048.23	3.03	3.23	2.98	2.81	2.81	2.92
ENSG00000246067.8	1.28	0.99	0.96	1.11	1.02	1.13
ENSG00000172315.6	8.98	9.13	9.43	9.81	8.81	8.46
ENSG00000131484.4	0.09	0	0	0.05	0	0.05
ENSG00000170348.9	45.61	47.28	38.08	37.29	45.16	44.75
ENSG00000210164.1	7.42	7.78	3.14	3.58	5.91	4.12
ENSG00000235070.3	0.07	0.05	0.09	0	0	0
ENSG00000162065.14	0.79	0.88	0.84	0.95	0.84	0.92
ENSG00000185352.9	0	0	0	0	0	0.01
ENSG00000236438.7	0.15	0.16	0.12	0.14	0.09	0.09
ENSG00000223109.1	0	0	0	0	0.37	0
ENSG00000237693.4	0.01	0	0.02	0	0	0
ENSG00000146842.17	5.43	5.98	4.63	4.78	5.39	5.67
ENSG00000136682.15	2.72	2.41	2.3	2.38	2.23	2.44
ENSG00000104899.8	0.27	0.17	0.57	0.43	0.19	0.33
ENSG00000128191.16	4.78	5.2	6.2	5.7	4.96	5.02
ENSG00000251279.1	0.22	0.23	0.17	0.2	0.25	0.32
ENSG00000084112.15	2.65	2.96	2.62	2.19	2.6	2.61
ENSG00000214562.15	0.05	0.05	0.1	0.12	0.07	0.07
ENSG00000178082.6	0	0	0.08	0	0	0
ENSG00000164885.13	5.16	4.21	6.21	5.14	4.97	4.65
ENSG00000184194.6	1.35	1.3	1.39	1.43	1.27	1.22
ENSG00000169248.13	0.04	0.07	0.03	0.02	0	0
ENSG00000215186.6	0.01	0	0	0	0	0
ENSG00000205215.8	0	0	0	0	0.01	0
ENSG00000235750.10	0.4	0.31	0.21	0.43	0.43	0.36
ENSG00000132026.15	0.07	0	0.05	0.09	0.03	0
ENSG00000198517.10	7.98	7.78	9.61	9.5	7.03	7.11
ENSG00000123191.16	0.31	0.33	0.32	0.3	0.3	0.31
ENSG00000235180.1	0.61	0.72	0.66	0.35	0.52	0.86
ENSG00000277701.5	0.12	0.02	0.04	0.07	0.09	0.15
ENSG00000008394.13	15.55	14.3	10.65	9.92	14.45	14.54
ENSG00000228109.1	2.48	1.56	2.82	2.75	2.59	2.83
ENSG00000261411.1	0	0	0	0	0	0.01
ENSG00000249624.10	4.14	4.68	5.06	4.87	4.83	4.65
ENSG00000156869.14	0.73	0.79	0.64	0.63	0.83	0.82
ENSG00000134852.15	1.87	2	1.92	1.62	2.06	1.99
ENSG00000168505.7	3.42	3.52	3.92	3.72	3.39	3.51
ENSG00000273361.1	0.16	0.17	0.45	0.17	0.23	0
ENSG00000172534.14	11.17	11.72	11.96	11.47	10.42	10.65
ENSG00000141391.14	3.05	3.09	3.06	3.53	3.12	2.99
ENSG00000134160.15	0.01	0	0	0	0.01	0
ENSG00000257900.2	0.05	0.14	0.05	0.1	0.04	0.15
ENSG00000008513.16	0.43	0.57	0.51	0.5	0.54	0.49
ENSG00000168398.7	0.98	0.95	1.06	1.18	1.01	1.03
ENSG00000239122.1	0.4	0	0	0	0	0
ENSG00000273650.1	0.71	0.25	0.37	0.13	0.36	0.2
ENSG00000089847.12	0.07	0.11	0.06	0.15	0.13	0.08
ENSG00000230832.3	0.06	0.09	0.15	0.09	0.05	0.11
ENSG00000234692.1	0.06	0	0	0	0	0
ENSG00000099991.18	4.5	4.67	5.68	5.99	5.1	4.15
ENSG00000223722.3	0.06	0	0.13	0.13	0.22	0.28
ENSG00000109079.10	7.4	7.75	7.54	7.04	7.45	7.58
ENSG00000271848.2	0	0.01	0.03	0	0.02	0.01
ENSG00000137207.12	25.14	24.43	25.97	27.8	26.18	25.75
ENSG00000197083.11	0	0	0	0	0	0.01
ENSG00000124786.12	2.54	2.49	1.94	2.11	2.55	2.68
ENSG00000252456.1	0	0	0.66	0	0	0.23
ENSG00000273449.1	2.37	2.25	1.56	1.49	1.37	1.97
ENSG00000260163.1	0.01	0.01	0.01	0	0	0
ENSG00000234219.1	0	0	0	0	0.03	0
ENSG00000181227.3	0.11	0.06	0.04	0.08	0.18	0.08
ENSG00000284829.1	34.55	38.44	56.62	51.2	41.92	37.06
ENSG00000164294.14	13.07	14.09	10.74	11.17	13.93	13.86
ENSG00000153162.9	0.09	0.1	0.13	0.09	0.11	0.11
ENSG00000189068.11	0.99	0.75	0.61	0.62	0.54	0.5
ENSG00000137693.14	24.3	25.1	19.31	18.03	21.82	23.62
ENSG00000179101.5	0.13	0.07	0.27	0.27	0.22	0.28
ENSG00000237356.7	0.05	0.05	0.04	0.06	0.04	0.05
ENSG00000112530.11	0.01	0.02	0	0.01	0	0
ENSG00000161671.17	5.29	5.24	6.34	5.96	5.73	4.88
ENSG00000213782.7	0.21	0.21	0.11	0.14	0.13	0.17
ENSG00000278192.1	0.05	0.1	0.01	0.04	0	0.01
ENSG00000236871.7	0.04	0.04	0	0	0.04	0.05
ENSG00000060718.22	3.56	3.93	4	4.09	5.08	4.71
ENSG00000273619.1	4.12	4.36	5.52	4.94	4.48	3.57
ENSG00000082781.12	14.02	13.92	15.84	14.34	13.57	12.49
ENSG00000283544.1	0.06	0	0.06	0.06	0.08	0.03
ENSG00000254603.1	0.11	0	0	0.09	0.07	0.12
ENSG00000224232.1	0	0	0.04	0	0	0
ENSG00000141086.18	0.71	0.78	0.83	0.73	0.59	0.59
ENSG00000249923.1	0	0	0	0.01	0	0.03
ENSG00000225830.16	0.55	0.56	0.57	0.49	0.49	0.58
ENSG00000054938.16	0	0	0	0	0	0.02
ENSG00000151023.17	0.04	0.02	0.03	0.02	0.01	0.03
ENSG00000066044.15	19.15	20.56	19.35	18.44	19.25	20.14
ENSG00000272379.1	0.21	0.89	0.45	0.91	0.52	0.47
ENSG00000102981.10	2.07	2.6	2.59	2.3	2.51	2.27
ENSG00000157045.9	9.97	9.84	9.97	9.2	10.27	10.29
ENSG00000107104.20	0.91	1	0.95	0.94	0.93	0.96
ENSG00000105829.13	4.23	4.82	3.77	3.78	4.92	4.69
ENSG00000260281.6	0	0.04	0	0.04	0.04	0.04
ENSG00000108556.10	0.13	0.13	0.17	0.34	0.18	0.28
ENSG00000273301.1	0.04	0.03	0.02	0.04	0.06	0.04
ENSG00000135387.21	41.71	45.53	36.91	36.32	41.25	43.44
ENSG00000229422.2	0.04	0.09	0.09	0.07	0.08	0.02
ENSG00000102802.10	1.63	1.72	1.6	1.47	1.65	2.25
ENSG00000147419.19	9.13	9.96	8.48	8.4	9.45	9.45
ENSG00000113430.10	1.82	2.09	2.4	2.46	1.76	1.62
ENSG00000104951.16	1.2	1.22	1.46	1.13	0.96	1.05
ENSG00000152137.8	0.94	0.94	0.77	0.67	0.74	0.78
ENSG00000122133.17	0.02	0	0.06	0.06	0.02	0
ENSG00000075043.20	0.04	0.05	0.04	0.04	0.05	0.02
ENSG00000273192.1	0.56	0.54	0.67	0.73	0.52	0.43
ENSG00000276141.4	0.79	0.81	0.71	0.65	0.68	0.67
ENSG00000285925.1	0.12	0.13	0.03	0.06	0.29	0.13
ENSG00000254995.4	6.31	6.76	9.29	9.64	7.33	6.91
ENSG00000273387.1	0.32	0.34	0.64	0.48	0.27	0.16
ENSG00000013306.16	54.34	52.36	62.84	63.18	52.64	50.24
ENSG00000270115.1	0.27	0.06	0.06	0.17	0.05	0.36
ENSG00000123395.15	12.47	11.82	15.64	15.81	12	11.07
ENSG00000263272.1	8.3	6.02	4.26	4.21	5.74	5.97
ENSG00000135519.8	0.16	0.19	0.17	0.28	0.1	0.14
ENSG00000254681.6	0.08	0.06	0.09	0.11	0.07	0.07
ENSG00000162591.16	1.42	1.56	1.78	1.56	1.51	1.55
ENSG00000114062.22	4.56	5.19	4.43	3.88	4.56	4.81
ENSG00000188868.14	0.42	0.33	0.45	0.33	0.45	0.54
ENSG00000258884.2	0.8	0.84	0.78	0.8	0.83	0.95
ENSG00000204581.3	0.03	0.04	0.06	0.04	0.05	0.01
ENSG00000187821.8	0	0.04	0.02	0.11	0.04	0
ENSG00000230312.2	0.03	0.03	0	0	0	0.12
ENSG00000204237.5	8.58	7.77	9.85	10.16	7.69	7.92
ENSG00000047648.23	0.39	0.46	0.51	0.51	0.55	0.61
ENSG00000259052.1	29.41	22.86	29.71	37.27	27.3	26.27
ENSG00000253390.1	0.12	0.08	0.13	0.17	0.04	0
ENSG00000257103.9	29.48	30.39	23.14	22.84	26.44	27.91
ENSG00000272752.6	21.87	21.85	26.74	26.99	21.45	21.03
ENSG00000277087.1	0.1	0	0	0	0	0.05
ENSG00000242971.3	0.27	0	0.1	0.1	0.16	0
ENSG00000147457.14	14.08	14.34	14.11	14.73	13.94	13.61
ENSG00000269547.1	2.07	2.23	2.38	2.57	1.67	2.21
ENSG00000129003.19	1.42	1.51	1.09	1.19	1.49	1.55
ENSG00000249163.3	0.03	0	0	0	0	0
ENSG00000103005.12	4.3	4.27	4.11	4.1	3.57	3.95
ENSG00000186510.12	0.02	0.02	0.02	0.02	0	0.02
ENSG00000181458.10	1.28	1.52	1.23	1.21	1.38	1.36
ENSG00000158125.10	0.06	0.03	0.05	0.02	0.02	0.08
ENSG00000206249.3	0	0	0.1	0	0	0
ENSG00000175787.17	0.4	0.36	0.28	0.45	0.42	0.41
ENSG00000272631.1	0.08	0.14	0.18	0.08	0.16	0.14
ENSG00000144455.14	4.16	3.89	4.21	4.06	4.27	4.24
ENSG00000175305.18	3.34	3.27	2.7	2.27	2.78	3.16
ENSG00000271858.5	0.06	0	0.09	0.13	0.13	0.02
ENSG00000243680.1	0	0.36	0.45	0.09	0.61	0.19
ENSG00000120913.23	2.54	2.1	2.33	2.61	2.21	1.94
ENSG00000239282.8	0.46	0.38	0.68	0.64	0.71	0.63
ENSG00000101608.13	193.27	195.79	176.07	176.58	212.02	206.94
ENSG00000229820.2	0	0	0	0.07	0	0
ENSG00000214773.1	0.02	0	0	0	0	0.02
ENSG00000130312.7	26.93	23.4	24.86	25.61	26.42	24.3
ENSG00000230658.2	0.14	0.07	0.12	0.1	0.12	0.1
ENSG00000286981.1	0	0	0	0	0	0.03
ENSG00000249856.1	0	0	0	0.06	0.05	0
ENSG00000121552.4	0	0	0	0	0.03	0
ENSG00000280042.1	0.06	0.08	0.05	0.03	0.02	0.13
ENSG00000254835.1	0.21	0.3	0	0.15	0.06	0.24
ENSG00000167216.18	0.12	0.15	0.14	0.07	0.15	0.19
ENSG00000280114.1	0.02	0.16	0.02	0.02	0.02	0
ENSG00000230163.1	0.07	0	0	0.04	0	0
ENSG00000007171.18	0.52	0.5	0.64	0.46	0.42	0.6
ENSG00000238272.1	0	0.04	0	0	0	0
ENSG00000168404.13	1.22	1.56	1.58	1.41	1.28	1.36
ENSG00000134294.14	25.01	25.95	21.09	18.5	24.77	26.19
ENSG00000160211.19	23.42	23.7	28.52	28.65	24.72	23.3
ENSG00000204904.7	0.33	0.1	0.25	0.2	0.5	0.05
ENSG00000226917.6	0	0	0.01	0	0.02	0.04
ENSG00000163520.14	11.47	12.29	13.57	13.33	12.28	11.18
ENSG00000253218.1	0.02	0	0.03	0.11	0	0
ENSG00000198125.13	0.04	0	0	0	0.01	0.09
ENSG00000088756.13	1.39	1.34	1.04	1.04	1.47	1.49
ENSG00000132635.17	23.07	21.16	28.51	30.03	22.47	22.88
ENSG00000134419.15	128.79	126.53	128.38	128.02	144.94	136.4
ENSG00000106462.12	3.5	3.96	3.91	3.58	3.5	3.84
ENSG00000164746.14	0.19	0.26	0.16	0.29	0.25	0.53
ENSG00000166228.9	35.64	31.86	28.12	30.27	33.87	34.41
ENSG00000147852.17	0.63	0.59	0.5	0.57	0.59	0.64
ENSG00000175946.9	0	0.03	0.02	0.02	0	0.03
ENSG00000162836.12	3.04	3.31	3.77	3.52	3.62	3.25
ENSG00000250619.1	0	0	0	0.07	0	0
ENSG00000156976.17	49.49	49.99	35.84	35.59	45.57	49.12
ENSG00000189238.6	0	0	0	0	0.01	0
ENSG00000188641.14	1.2	1.31	1.03	1.01	1.13	1.22
ENSG00000285602.1	0.06	0.01	0.04	0.01	0.03	0.02
ENSG00000217783.2	0	0	0	0	0	0.05
ENSG00000156931.16	1.33	1.53	1.23	1.34	1.53	1.51
ENSG00000275055.1	1.52	0.81	0.36	1.63	1.34	1.24
ENSG00000277075.2	1.83	1.72	1.63	2.66	1.8	2.2
ENSG00000163689.20	0.22	0.24	0.27	0.23	0.22	0.22
ENSG00000166225.9	3.07	3.31	2.35	2.21	2.81	3.25
ENSG00000160221.18	0.07	0.08	0.13	0.06	0.09	0.08
ENSG00000163220.11	0	0	0	0.09	0	0
ENSG00000130340.17	6.47	6.51	5.88	6.04	6.3	6.41
ENSG00000254528.7	0.16	0.33	0.49	0.48	0.14	0.27
ENSG00000153714.6	2.38	2.27	1.61	1.95	2.1	2.63
ENSG00000286219.1	0.4	0.4	0.35	0.33	0.36	0.41
ENSG00000218109.6	0	0.01	0	0	0	0
ENSG00000125844.16	18.24	18.86	25.78	24	18.93	17.77
ENSG00000253851.1	0	0.05	0	0	0	0
ENSG00000252206.1	0	0.41	0.42	0.42	1.05	0
ENSG00000104765.16	19.9	21.37	19.65	19.54	23.06	23.72
ENSG00000227383.1	0	0	0	0	0.14	0
ENSG00000197465.14	0.47	0.5	0.33	0.24	0.46	0.54
ENSG00000175505.11	6.08	5.04	6.07	6.33	5.25	4.79
ENSG00000275426.1	0.44	0.23	0.09	0.09	0.27	0.19
ENSG00000107929.15	6.55	6.92	6.75	6.34	6.23	6.3
ENSG00000254413.8	4.05	3.87	5.12	5.11	4.47	3.87
ENSG00000180712.4	0	0.02	0	0.02	0.02	0.03
ENSG00000287725.1	0.67	0.41	0.46	0.3	0.45	0.45
ENSG00000101605.13	0.02	0.05	0.06	0.02	0.03	0.04
ENSG00000072121.17	1.94	2.05	2.01	2.2	2.1	1.98
ENSG00000197713.15	18.39	19.97	17.55	15.84	19.2	19.35
ENSG00000168906.13	41.44	41.47	35.79	35.41	39.21	40.03
ENSG00000152990.14	2.16	2.49	2.12	1.99	2.02	2.36
ENSG00000287609.1	0.05	0.04	0.04	0	0.05	0.06
ENSG00000204261.9	0.69	0.92	0.62	0.77	0.78	0.76
ENSG00000228727.9	1.5	1.61	1.81	1.69	1.13	1.42
ENSG00000137691.13	1.92	1.91	1.34	1.85	2.02	1.91
ENSG00000038002.9	1.45	1.6	1.7	1.31	1.85	2.16
ENSG00000255760.2	0	0	0.02	0	0.02	0.02
ENSG00000284727.1	0.08	0.1	0.06	0.1	0.08	0.01
ENSG00000052126.15	1.45	1.57	1.49	1.41	1.57	1.68
ENSG00000245954.8	0	0.01	0	0	0	0
ENSG00000280214.1	0.11	0.02	0.08	0.08	0.05	0.09
ENSG00000083814.13	0.72	0.94	0.89	0.8	0.86	1
ENSG00000170734.12	3.89	3.91	4.26	4.55	4.13	4.1
ENSG00000139624.14	5.8	5.67	6.19	6.42	5.86	5.81
ENSG00000225873.4	0.31	0.4	0.69	0.47	0.46	0.42
ENSG00000258215.1	0	0.05	0	0	0	0
ENSG00000124209.4	5.97	6.66	5.61	5.18	6.07	5.99
ENSG00000102302.8	2.34	1.99	2.41	2.16	2.28	2.14
ENSG00000158691.15	2.13	1.97	1.5	1.64	1.84	1.9
ENSG00000128739.23	17.4	18.32	17.9	18.53	18.61	17.14
ENSG00000287705.1	0.1	0.01	0.03	0.12	0.04	0.03
ENSG00000067992.16	1.1	1.18	1.08	1.04	1.15	1.1
ENSG00000258839.4	1.02	1.07	1.57	1.35	1.09	1.09
ENSG00000275132.1	0	0	0.09	0	0	0
ENSG00000269058.6	0.02	0.02	0.02	0.04	0.05	0.16
ENSG00000275406.1	0	0	0	0	0	0.05
ENSG00000124172.10	70.92	70	80.08	82.61	82.01	78.39
ENSG00000187486.7	0.19	0.1	0.21	0.15	0.13	0.09
ENSG00000270016.1	0	0.11	0	0.05	0	0
ENSG00000234998.1	0.11	0.06	0	0	0	0.12
ENSG00000275964.1	1.02	1.09	1.17	1.25	1.01	1.06
ENSG00000255872.3	7.67	8.52	9.05	9.6	8.17	8.65
ENSG00000172172.8	18.69	17.78	14.84	14.81	17.37	17.4
ENSG00000072952.20	0.03	0.04	0.02	0.01	0.02	0.01
ENSG00000236044.1	0.25	0	0.13	0.13	0	0.07
ENSG00000287629.1	0	0.04	0.01	0.02	0.03	0.01
ENSG00000253520.1	1.57	1.28	1.66	1.49	2.39	1.93
ENSG00000166946.14	5.36	5.52	5.77	5.57	5.58	5.55
ENSG00000258520.1	0	0	0.05	0	0	0
ENSG00000104728.16	0.08	0.07	0.07	0.05	0.04	0.05
ENSG00000127022.16	52.65	59.17	50.94	49.39	53.23	56.1
ENSG00000261799.1	1.2	1.18	0.77	1	1.32	1.26
ENSG00000146414.16	0.63	0.68	0.48	0.48	0.62	0.79
ENSG00000225146.1	0.09	0	0	0.05	0.13	0
ENSG00000206562.12	2.96	2.89	3.1	2.8	3.06	2.87
ENSG00000182552.15	8.79	8.73	7.26	6.89	8.14	8.85
ENSG00000116266.11	4.13	4.47	3.38	3.43	4.16	4.27
ENSG00000204790.9	0.33	0.21	0	0	0	0
ENSG00000268869.6	0.05	0.04	0.15	0.19	0.06	0.15
ENSG00000130363.13	0.42	0.43	0.41	0.24	0.37	0.51
ENSG00000075399.14	1.05	1.19	2.1	1.99	1.4	0.97
ENSG00000105974.13	71.1	75.59	65.43	63.21	69.24	73.55
ENSG00000189367.15	0.23	0.27	0.19	0.14	0.22	0.23
ENSG00000083635.8	5.64	5.66	5.42	5.17	5.39	5.63
ENSG00000159322.18	10.83	11.01	9.98	9.5	10.46	9.89
ENSG00000243410.1	0.4	0	0.12	0	0.2	0.13
ENSG00000259138.1	0.21	0.36	0.07	0	0.49	0.15
ENSG00000229152.2	2.02	2.58	2.14	1.89	1.9	2.84
ENSG00000055070.17	44.23	42.95	44.63	42.64	39.74	39.27
ENSG00000166377.20	0.26	0.36	0.23	0.32	0.26	0.23
ENSG00000188706.13	4.43	5.15	5.01	4.66	4.5	4.96
ENSG00000087470.19	9.43	10.21	8.79	8.74	9.6	9.59
ENSG00000143033.18	4.49	4.78	3.49	3.52	4.33	4.58
ENSG00000137310.12	11.99	12.86	14.28	14.76	12.39	12.86
ENSG00000237276.8	0.09	0.03	0.05	0.07	0.07	0.04
ENSG00000284491.3	25	26.11	30.23	32.48	27.72	27.83
ENSG00000201176.1	0.24	0	0	0	0	0
ENSG00000090971.5	15.52	14.22	20.51	19.99	16.91	14.63
ENSG00000144893.12	0.32	0.4	0.31	0.33	0.31	0.4
ENSG00000135535.17	28.52	30.19	22.13	21.67	28.52	29.96
ENSG00000146151.14	0.01	0	0	0	0	0
ENSG00000120053.12	22.75	22.61	23.93	25.01	22.04	20.82
ENSG00000227331.1	0.28	0.53	0.47	0.17	0.31	0.18
ENSG00000246334.2	0.71	0.78	0.97	0.83	0.68	0.87
ENSG00000233354.1	0	0	0	0.05	0	0
ENSG00000241293.1	0	0	0	0.02	0	0
ENSG00000199477.1	0.19	0	0	0.21	0.17	0
ENSG00000126603.9	4.38	4.14	4.58	5	4.3	4.17
ENSG00000185787.15	68.04	67.31	54.05	53.46	66.48	65.07
ENSG00000259782.2	0	0.03	0	0	0	0
ENSG00000182580.3	1.21	1.22	1.62	1.84	1.52	1.52
ENSG00000128394.17	1.46	1.52	1.83	1.86	1.89	1.66
ENSG00000260979.1	0	0	0	0	0	0.13
ENSG00000204428.12	1.03	1.22	0.93	1.21	1.2	1.11
ENSG00000211592.8	0	0	0	0.1	0	0
ENSG00000228680.1	0.08	0.02	0.07	0.04	0.04	0.07
ENSG00000078070.13	5.36	5.38	5.54	5.05	5.62	5.55
ENSG00000287765.1	0.14	0.28	0.24	0.35	0.26	0.34
ENSG00000248724.6	0	0.01	0	0	0	0
ENSG00000223396.4	0.65	0.82	0.75	0.8	0.55	0.56
ENSG00000198331.11	9.32	10.21	8.41	8.92	9.72	10.26
ENSG00000160949.17	5.87	5.91	7.71	8.59	5.02	5.36
ENSG00000172339.10	1.3	1.24	1.28	0.95	1.2	1.11
ENSG00000256278.1	0	0	0	0.03	0	0
ENSG00000196611.6	5.54	6.88	6.1	4.51	3.36	4.03
ENSG00000170271.11	0.03	0.05	0.03	0.04	0.05	0.02
ENSG00000117335.20	11.35	11.25	7.25	7.24	9.68	10.66
ENSG00000102900.13	11.47	11.5	11.3	11.55	11.06	10.35
ENSG00000228973.1	0	0.29	0	0	0	0
ENSG00000259238.1	0.06	0.13	0.07	0.07	0.06	0.07
ENSG00000182979.18	19.99	20.13	22.88	23.19	19.63	19.7
ENSG00000231992.1	0	0	0	0	0	0.07
ENSG00000237892.1	0	0	0.04	0	0	0
ENSG00000196604.13	0.01	0.02	0	0	0	0.01
ENSG00000196890.4	0.09	0.1	0.17	0.14	0.06	0.17
ENSG00000236869.1	0	0.12	0	0	0.1	0.12
ENSG00000226757.2	0.02	0.09	0.01	0.05	0.03	0.03
ENSG00000099326.9	1.8	2.04	2.4	2.28	2.12	2.01
ENSG00000250321.1	0.18	0.19	0.19	0.57	0.47	0.2
ENSG00000011028.14	14.13	14.2	18.31	18.84	15.7	14.17
ENSG00000231170.7	0.01	0	0	0.01	0	0
ENSG00000283103.3	1.21	1.19	1.3	1.54	1.42	1.3
ENSG00000226047.1	0	0.08	0.08	0	0	0
ENSG00000158458.21	0.32	0.35	0.39	0.52	0.37	0.42
ENSG00000162813.18	9.95	9.02	8.47	8.54	8.65	9
ENSG00000116726.5	0	0	0	0.01	0	0
ENSG00000182557.8	0.04	0	0	0	0	0.01
ENSG00000136888.8	23.01	22.47	21.11	20.67	23.69	22.57
ENSG00000184786.6	0.82	0.63	0.56	0.58	0.57	0.7
ENSG00000213742.7	0.34	0.38	0.46	0.36	0.33	0.34
ENSG00000272274.2	0.03	0.02	0.02	0.02	0.01	0.01
ENSG00000287180.1	0	0	0	0	0.03	0
ENSG00000267892.1	0.03	0.02	0	0.02	0.07	0.04
ENSG00000088002.12	0.08	0.04	0.06	0.08	0.1	0.01
ENSG00000272040.1	0.43	0.43	0.57	0.21	0.52	0.36
ENSG00000114378.17	0.05	0.03	0.09	0.11	0.15	0.04
ENSG00000150593.18	11	12.63	11.63	11.56	13.28	13.04
ENSG00000273321.1	0	0	0	0.05	0	0
ENSG00000277764.1	0.13	0	0	0	0	0
ENSG00000230749.5	0.07	0.04	0.03	0.06	0.02	0.02
ENSG00000237298.10	0.24	0.23	0.19	0.2	0.21	0.19
ENSG00000125650.4	0.5	0.55	0.76	0.71	0.56	0.62
ENSG00000177993.3	0.02	0.01	0	0.02	0	0
ENSG00000154358.23	0.18	0.19	0.24	0.25	0.18	0.2
ENSG00000213113.3	0	0	0	0.03	0	0
ENSG00000023445.16	0.8	0.88	0.54	0.61	0.9	0.74
ENSG00000204590.13	13.64	12.98	17.25	17.63	13.75	12.61
ENSG00000173465.8	24.44	23.82	30.21	30.47	25.59	22.98
ENSG00000169402.15	0.01	0.01	0.03	0.01	0	0.02
ENSG00000058056.10	2.09	2.16	1.9	1.7	1.99	2.04
ENSG00000180481.11	0.03	0	0.03	0.02	0.01	0.02
ENSG00000157399.17	1.39	1.04	1.31	1.14	1.2	1.24
ENSG00000137166.17	9.72	9.73	10.24	10.85	9.92	9.83
ENSG00000179922.6	1.83	1.9	2.47	2.1	1.79	1.52
ENSG00000117620.15	1.03	1.16	0.86	0.81	1.01	0.98
ENSG00000176834.14	1.77	1.9	1.98	1.99	1.67	1.59
ENSG00000079150.18	2.09	2.08	1.6	1.94	2.47	2.19
[truncated: 27,534 more rows]
