# Supplementary material for: LncRNA FEZF1-AS1 regulates the gene expression and alternative splicing associated with osteosarcoma
Source: J Orthop Surg Res. 2025 Dec 3;21:24. doi: 10.1186/s13018-025-06357-z (PMC12781780; doi:10.1186/s13018-025-06357-z)
Supplement: Supplementary file 1 — Supplementary Material 1 [file 13018_2025_6357_MOESM1_ESM.zip › supplementary file/Supplementary Table 2.xls]

## Sheet: data.order
Table S2: DEGs in the three groups including the NC and OE FEZF1-AS1 HOS cell lines
Gene	NC_3	NC_1	NC_2	OE_FEZF1-AS1_2	OE_FEZF1-AS1_1	OE_FEZF1-AS1_3
ENSG00000275070.1	0.18	0.78	0.18	0.08	0	0
ENSG00000136244.12	0.3	0.54	0.41	0.22	0.12	0.28
ENSG00000277144.1	1.03	2.14	1.41	0.99	0.55	0.77
ENSG00000177599.13	0.02	0.04	0.04	0	0.01	0
ENSG00000173253.16	0.08	0.13	0.13	0.05	0.04	0.05
ENSG00000229020.4	0.06	0.11	0.09	0	0	0
ENSG00000274010.1	0.07	0.11	0.11	0	0	0
ENSG00000162892.16	1.57	2.08	2.58	1.41	1.43	1.25
ENSG00000258702.3	0.01	0.02	0.03	0	0	0
ENSG00000260879.1	0.38	0.58	0.64	0.23	0.28	0.29
ENSG00000225556.1	0.44	0.36	0.48	0.29	0.14	0.22
ENSG00000254827.6	0.12	0.05	0.12	0.03	0	0.03
ENSG00000259712.1	1.22	0.76	1.21	0.46	0.26	0.53
ENSG00000280543.1	0.26	0.14	0.18	0.08	0.01	0.06
ENSG00000266648.1	0.26	0.19	0.23	0.08	0.03	0
ENSG00000148357.17	0.03	0.02	0.03	0.01	0.01	0.01
ENSG00000229227.8	0.03	0.02	0.03	0	0	0
ENSG00000196611.6	6.1	5.54	6.88	3.36	4.51	4.03
ENSG00000260852.1	0.62	0.5	0.67	0.32	0.45	0.4
ENSG00000234636.2	0.62	0.45	0.71	0.2	0.27	0.31
ENSG00000275880.1	0.08	0.07	0.1	0.01	0.02	0.04
ENSG00000273204.1	1.25	0.82	1.85	0.47	0.57	0.78
ENSG00000204767.4	0.88	0.83	1.07	0.59	0.53	0.65
ENSG00000242689.3	0.11	0.11	0.22	0.05	0	0.07
ENSG00000267618.5	0.59	0.39	0.42	0.23	0.34	0.21
ENSG00000287737.1	0.24	0.17	0.18	0.09	0.15	0.08
ENSG00000236824.2	13.63	5.55	8.2	2.34	4.19	5.61
ENSG00000260310.1	0.43	0.06	0.12	0	0	0
ENSG00000028277.21	1.54	1.21	1.24	0.72	0.88	1
ENSG00000170214.5	0.53	0.4	0.42	0.26	0.31	0.29
ENSG00000145244.12	0.02	0.01	0.01	0	0	0
ENSG00000261634.4	0.04	0.02	0.02	0	0	0
ENSG00000188511.12	0.02	0.01	0	0	0	0
ENSG00000280163.1	0.11	0.05	0.02	0	0	0
ENSG00000160013.9	0.06	0.02	0.01	0	0	0
ENSG00000273025.1	0.08	0.03	0.01	0	0	0
ENSG00000274615.1	0.21	0.17	0.06	0.02	0	0.02
ENSG00000235070.3	0.09	0.07	0.05	0	0	0
ENSG00000268041.3	0.08	0.06	0.05	0.01	0	0
ENSG00000287760.1	0.25	0.31	0.07	0.04	0.08	0.03
ENSG00000106123.12	0.12	0.17	0.11	0.05	0.07	0.06
ENSG00000257660.5	0.24	0.46	0.14	0.04	0.05	0.05
ENSG00000162711.18	0.05	0.04	0.05	0	0.01	0.01
ENSG00000262728.6	0.12	0.1	0.12	0.01	0.04	0.03
ENSG00000223704.2	0.01	0.01	0.01	0	0	0
ENSG00000235081.1	0.09	0.08	0.09	0	0	0
ENSG00000256594.8	0.23	0.24	0.22	0.05	0.15	0.12
ENSG00000272636.4	0.2	0.21	0.18	0.1	0.11	0.14
ENSG00000170835.17	0.75	0.57	0.54	0.77	0.98	1.05
ENSG00000168454.12	0.05	0.02	0.01	0.07	0.08	0.12
ENSG00000284738.1	0.34	0.24	0.19	0.44	0.47	0.55
ENSG00000120051.15	0.15	0.14	0.2	0.24	0.26	0.34
ENSG00000233757.6	0.03	0.02	0.05	0.08	0.09	0.17
ENSG00000261186.2	0.05	0.07	0.12	0.18	0.24	0.43
ENSG00000275056.1	0.22	0.12	0.24	0.39	0.37	0.72
ENSG00000279070.2	0	0	0	0.02	0.03	0.06
ENSG00000272071.1	0	0	0	0.12	0.1	0.26
ENSG00000286458.1	0	0	0	0.02	0.02	0.05
ENSG00000008277.15	0.03	0.02	0.03	0.05	0.05	0.06
ENSG00000250286.2	0.02	0.02	0	0.08	0.08	0.14
ENSG00000257285.6	0.01	0	0	0.07	0.07	0.11
ENSG00000274997.2	0	0	0.12	0.59	0.77	1.04
ENSG00000205089.8	0.23	0.23	0.21	0.32	0.35	0.39
ENSG00000276410.4	0	0	0	0.23	0.28	0.35
ENSG00000184270.6	0.27	0.2	0.16	0.36	0.71	1.18
ENSG00000239002.3	0.08	0	0	0.14	0.57	1.19
ENSG00000184357.5	0.44	0.35	0.07	0.5	1.8	2.81
ENSG00000281383.1	0.06	0.03	0.03	0.07	0.73	1.25
ENSG00000278249.1	0.51	0.6	0.25	0.53	0.97	2.2
ENSG00000280614.1	0.14	0.08	0.09	0.19	2.02	5.95
ENSG00000263934.5	4.7	3.83	2.88	5.2	21.5	43.72
ENSG00000280800.1	0.06	0.03	0.03	0.05	0.47	1.03
ENSG00000277157.2	0.66	0.06	0.72	0.89	1.74	2.23
ENSG00000200087.1	4.85	5.32	5.97	6.89	11.13	12.51
ENSG00000278705.2	0.08	0.06	0.16	0.22	0.39	0.44
ENSG00000282988.2	0.18	0.23	0.29	0.36	0.62	0.62
ENSG00000277775.2	0.11	0.15	0.11	0.23	0.49	0.62
ENSG00000278588.2	0.17	0.21	0.11	0.37	1.12	1.4
ENSG00000168298.7	0.31	0.77	0.47	0.91	2.16	2.89
ENSG00000277597.1	0	0.06	0	0.1	0.25	0.33
ENSG00000202538.1	1.33	0.9	0.19	0.63	14.76	19.88
ENSG00000259001.3	4.4	3.64	3.03	6.37	19.7	27.38
ENSG00000281181.1	0.35	0.16	0.26	0.41	3.08	4.47
ENSG00000263740.2	1.09	1.11	1.35	1.74	6.23	7.79
ENSG00000276168.1	140.32	168.99	125.38	186.31	526.6	667.89
ENSG00000278771.1	7.24	8.44	7.61	9.7	30.92	38.63
ENSG00000270722.1	0.16	0.62	0.48	0.41	2.47	3.25
ENSG00000282885.2	14.72	27.7	15.61	20.71	62.43	89.74
ENSG00000197061.5	0.73	0.75	1.05	0.61	2.67	2.56
ENSG00000203814.6	0.19	0.12	0.08	0.08	0.36	0.45
ENSG00000124575.7	0.28	0.07	0.17	0.14	0.77	0.83
ENSG00000269900.3	14.36	7.25	8.19	19.4	59.92	69.57
ENSG00000202198.1	22.12	11.44	14.23	22.86	96.38	94.44
ENSG00000272347.1	0.07	0.03	0.05	0.06	0.22	0.23
ENSG00000178429.9	0.46	0.4	0.39	0.46	1.32	1.47
ENSG00000200795.1	0.38	0.36	0.19	0.63	10.74	11.13
ENSG00000164379.7	0.47	0.29	0.48	0.61	0.67	0.62
ENSG00000217094.2	3.62	1.84	2.94	4.33	4.21	4.53
ENSG00000106538.10	0.95	0.5	0.67	1.23	1.19	1.01
ENSG00000114854.8	5.13	2.43	3.08	6.59	5.92	5.7
ENSG00000130600.19	0.52	0.32	0.36	0.72	0.65	0.6
ENSG00000091704.10	0.18	0.12	0.11	0.27	0.26	0.25
ENSG00000259120.3	0.14	0.02	0.09	0.39	0.38	0.37
ENSG00000182472.9	0.32	0.19	0.18	0.32	0.42	0.33
ENSG00000064300.9	0.22	0.13	0.1	0.22	0.33	0.26
ENSG00000283071.1	1.53	0.69	0.54	1.31	2.14	1.65
ENSG00000170477.13	0.18	0.08	0.06	0.24	0.31	0.2
ENSG00000274213.1	2.99	2.39	1.22	3.59	4.12	3.22
ENSG00000270141.3	0.15	0.19	0.24	0.58	0.8	0.73
ENSG00000128610.12	0	0	0	0.47	0.72	0.78
ENSG00000278233.1	0	0	0	0.29	0.53	0.55
ENSG00000269246.1	0.31	0.44	0.31	1.16	1.41	1.13
ENSG00000205293.5	0	0	0	0.02	0.02	0.02
ENSG00000230316.7	0.03	0.01	0.01	53.15	61.36	55.63
ENSG00000226644.5	0.64	0.55	0.34	0.9	1.34	1.08
ENSG00000251495.1	1.03	0.97	0.75	1.31	2.08	1.76
ENSG00000113196.3	0.24	0.13	0.19	0.34	0.49	0.45
ENSG00000276850.5	0.24	0.19	0.22	0.33	0.47	0.36
ENSG00000286522.2	0.47	0.35	0.52	0.83	1.59	1.15
ENSG00000101306.11	0.27	0.51	0.36	0.55	0.72	0.54
ENSG00000186684.14	0.05	0.08	0.06	0.09	0.14	0.14
ENSG00000266256.3	0.02	0.03	0.02	0.04	0.05	0.05
ENSG00000108556.10	0.17	0.13	0.13	0.18	0.34	0.28
ENSG00000272050.1	0	0	0	0	0.22	0.15
ENSG00000117600.14	0	0	0.02	0.02	0.06	0.04
ENSG00000131778.19	0.04	0.04	0.06	0.08	0.15	0.1
ENSG00000273703.2	0.06	0.11	0.34	0.43	1.04	0.66
ENSG00000174483.20	0.23	0.3	0.27	0.31	0.5	0.42
ENSG00000205838.14	0	0.01	0.01	0.02	0.05	0.04
ENSG00000271133.5	0	0.08	0.09	0.15	0.3	0.25
ENSG00000244607.7	0.01	0.01	0	0.02	0.04	0.02
ENSG00000275236.1	0	0	0	0.06	0.11	0.04
ENSG00000159173.19	0	0	0	0.01	0.02	0.01
ENSG00000286362.1	0.03	0.05	0.05	0.13	0.26	0.14
ENSG00000261093.1	0	0	0.03	0.04	0.16	0.05
ENSG00000287553.1	0.49	0.28	0.43	0.68	1.08	0.54
ENSG00000287620.1	0.11	0.04	0.06	0.2	0.43	0.18
ENSG00000226833.6	0.02	0.04	0.07	0.07	0.08	0.12
ENSG00000239650.4	0	0	0.16	0.27	0.2	0.46
ENSG00000268592.3	0.2	0.19	0.35	0.46	0.38	0.65
ENSG00000011465.18	0.03	0.02	0.02	0.08	0.04	0.07
ENSG00000248429.5	0	0	0	0.02	0.01	0.03
ENSG00000248794.1	0	0	0	0.41	0.2	0.62
ENSG00000234009.1	0.81	0.62	0.92	1.53	1.15	1.67
ENSG00000101825.8	0.13	0.1	0.12	0.18	0.16	0.2
ENSG00000275379.2	0.43	0.15	0.32	1.07	0.65	1.12
ENSG00000152763.17	0.05	0.06	0.08	0.13	0.1	0.12
ENSG00000250838.1	0.37	0.47	0.62	1.51	1.07	1.44
ENSG00000123576.5	0	0.03	0.02	0.12	0.07	0.11
ENSG00000169760.17	0.03	0.05	0.04	0.08	0.06	0.09
ENSG00000185641.6	2.72	1.62	3.26	5.09	3.7	4.13
ENSG00000106483.12	0	0	0.05	0.11	0.02	0.08
ENSG00000134533.6	0.3	0.33	0.42	0.72	0.36	0.61
ENSG00000265735.2	0.08	0	0.08	10.85	0.93	0.96
ENSG00000233131.1	0	0.06	0	0.68	0.28	0.14
ENSG00000260750.7	0	0.01	0	0.05	0.02	0.01
ENSG00000176046.9	0.64	0.43	0.39	0.88	0.67	0.66
ENSG00000263963.1	0.36	0	0	2.11	1.46	0.76
ENSG00000059915.17	0.22	0.2	0.18	0.34	0.28	0.29
ENSG00000198203.10	0.02	0.01	0	0.05	0.03	0.03
ENSG00000273654.1	0.08	0.07	0.02	0.26	0.16	0.15
ENSG00000210151.2	41.44	83.77	59.43	141.03	115.19	90.2
ENSG00000232527.8	0.24	1.15	0.87	2.16	1.79	0.99
ENSG00000232093.1	0.39	0.61	0.26	1	0.95	0.61
ENSG00000274315.1	0.48	0.7	0.42	1.15	1.29	0.84
ENSG00000287733.1	0	0.05	0.08	0.23	0.41	0.11
ENSG00000076344.16	0.23	0.26	0.22	0.4	0.5	0.26
ENSG00000224116.7	0	0	0	0.02	0.03	0
ENSG00000115596.4	0.17	0.06	0.06	0.39	0.47	0.26
ENSG00000233251.8	0.09	0.08	0.07	0.18	0.18	0.14
ENSG00000270082.1	0.06	0	0.11	0.43	0.41	0.18
ENSG00000086159.13	0	0.01	0.01	0.04	0.04	0.02
ENSG00000277672.1	0.1	0.18	0.48	1.29	1.37	0.91
