# Supplementary material for: LncRNA FEZF1-AS1 regulates the gene expression and alternative splicing associated with osteosarcoma
Source: J Orthop Surg Res. 2025 Dec 3;21:24. doi: 10.1186/s13018-025-06357-z (PMC12781780; doi:10.1186/s13018-025-06357-z)
Supplement: Supplementary file 1 — Supplementary Material 1 [file 13018_2025_6357_MOESM1_ESM.zip › supplementary file/Supplementary Table 3.xls]

## Sheet: data.order
Table S3:FEZF1-AS1-regulated signaling pathways with increased by GO analysis
Term	Database	ID	Input number	Background number	P-Value	Corrected P-Value
nucleosome assembly	Gene Ontology	GO:0006334	6	88	2.95508062464e-12	5.91016124929e-12
negative regulation of transcription by RNA polymerase II	Gene Ontology	GO:0000122	7	946	1.45373418636e-07	1.45373418636e-07
