# Supplementary material for: LncRNA FEZF1-AS1 regulates the gene expression and alternative splicing associated with osteosarcoma
Source: J Orthop Surg Res. 2025 Dec 3;21:24. doi: 10.1186/s13018-025-06357-z (PMC12781780; doi:10.1186/s13018-025-06357-z)
Supplement: Supplementary file 1 — Supplementary Material 1 [file 13018_2025_6357_MOESM1_ESM.zip › supplementary file/Supplementary Table 4.xls]

## Sheet: data.order
Table S4:FEZF1-AS1-regulated signaling pathways with increased by KEGG analysis
Term	Database	ID	Input number	Background number	P-Value	Corrected P-Value
Signaling pathways regulating pluripotency of stem cells	KEGG PATHWAY	hsa04550	3	140	0.00371763003508	0.174729
Pancreatic secretion	KEGG PATHWAY	hsa04972	2	98	0.0207060168701	0.331453
Ribosome biogenesis in eukaryotes	KEGG PATHWAY	hsa03008	2	102	0.0223191246815	0.331453
Steroid biosynthesis	KEGG PATHWAY	hsa00100	1	19	0.042706	0.331453
Gastric cancer	KEGG PATHWAY	hsa05226	2	149	0.0448469641438	0.331453
Wnt signaling pathway	KEGG PATHWAY	hsa04310	2	160	0.0509788048511	0.331453
Hepatocellular carcinoma	KEGG PATHWAY	hsa05225	2	168	0.0556209934763	0.331453
Transcriptional misregulation in cancer	KEGG PATHWAY	hsa05202	2	186	0.0665926769909	0.331453
Calcium signaling pathway	KEGG PATHWAY	hsa04020	2	193	0.0710449252933	0.331453
Apoptosis - multiple species	KEGG PATHWAY	hsa04215	1	33	0.0730650648506	0.331453
