# Supplementary material for: LncRNA FEZF1-AS1 regulates the gene expression and alternative splicing associated with osteosarcoma
Source: J Orthop Surg Res. 2025 Dec 3;21:24. doi: 10.1186/s13018-025-06357-z (PMC12781780; doi:10.1186/s13018-025-06357-z)
Supplement: Supplementary file 1 — Supplementary Material 1 [file 13018_2025_6357_MOESM1_ESM.zip › supplementary file/Supplementary Table 5.xls]

## Sheet: data.order
Table S4:FEZF1-AS1-regulated signaling pathways with decreased by KEGG analysis
Term	Database	ID	Input number	Background number	P-Value	Corrected P-Value
Jak-STAT signaling pathway	KEGG PATHWAY	hsa04630	3	162	0.000660456145119	0.0376460002718
Pertussis	KEGG PATHWAY	hsa05133	2	76	0.00318368736399	0.0479138287543
Cytokine-cytokine receptor interaction	KEGG PATHWAY	hsa04060	3	294	0.00368677058149	0.0479138287543
Rheumatoid arthritis	KEGG PATHWAY	hsa05323	2	91	0.00453377813946	0.0479138287543
IL-17 signaling pathway	KEGG PATHWAY	hsa04657	2	93	0.00473074814832	0.0479138287543
Viral protein interaction with cytokine and cytokine receptor	KEGG PATHWAY	hsa04061	2	100	0.00545109193788	0.0479138287543
C-type lectin receptor signaling pathway	KEGG PATHWAY	hsa04625	2	104	0.00588415440842	0.0479138287543
Yersinia infection	KEGG PATHWAY	hsa05135	2	121	0.00789553001039	0.0562557
Vascular smooth muscle contraction	KEGG PATHWAY	hsa04270	2	132	0.00934141940377	0.0591623228905
Influenza A	KEGG PATHWAY	hsa05164	2	167	0.0146666110078	0.0835996827442
