# Supplementary material for: LncRNA FEZF1-AS1 regulates the gene expression and alternative splicing associated with osteosarcoma
Source: J Orthop Surg Res. 2025 Dec 3;21:24. doi: 10.1186/s13018-025-06357-z (PMC12781780; doi:10.1186/s13018-025-06357-z)
Supplement: Supplementary file 1 — Supplementary Material 1 [file 13018_2025_6357_MOESM1_ESM.zip › supplementary file/Supplementary Table 6.xls]

## Sheet: data.order
Table S6:FEZF1-AS1-regulated RASs by GO analysis
Term	Database	ID	Input number	Background number	P-Value	Corrected P-Value
protein phosphorylation	Gene Ontology	GO:0006468	33	483	5.84500526036e-05	0.00589472183707
autophagy	Gene Ontology	GO:0006914	15	142	6.55111464599e-05	0.00589472183707
protein import into nucleus	Gene Ontology	GO:0006606	12	102	0.000124437919642	0.00589472183707
protein-containing complex assembly	Gene Ontology	GO:0065003	14	136	0.000150169044388	0.00589472183707
positive regulation of microtubule polymerization	Gene Ontology	GO:0031116	6	26	0.000157612883344	0.00589472183707
histone deacetylation	Gene Ontology	GO:0016575	8	51	0.000230766608982	0.00719222597995
chromatin organization	Gene Ontology	GO:0006325	18	218	0.000309746128502	0.0082746465757
positive regulation of DNA-templated transcription	Gene Ontology	GO:0045893	40	694	0.000390455297492	0.00849078751725
retrograde transport, endosome to Golgi	Gene Ontology	GO:0042147	10	84	0.000408647527568	0.00849078751725
negative regulation of transcription by RNA polymerase II	Gene Ontology	GO:0000122	50	946	0.000573789428026	0.0101078321272
