# Supplementary material for: LncRNA FEZF1-AS1 regulates the gene expression and alternative splicing associated with osteosarcoma
Source: J Orthop Surg Res. 2025 Dec 3;21:24. doi: 10.1186/s13018-025-06357-z (PMC12781780; doi:10.1186/s13018-025-06357-z)
Supplement: Supplementary file 1 — Supplementary Material 1 [file 13018_2025_6357_MOESM1_ESM.zip › supplementary file/Supplementary Table 7.xls]

## Sheet: data.order
Table S7:FEZF1-AS1-regulated RASs by KEGG analysis
Term	Database	ID	Input number	Background number	P-Value	Corrected P-Value
C-type lectin receptor signaling pathway	KEGG PATHWAY	hsa04625	11	104	0.00173230900765	0.176441
Yersinia infection	KEGG PATHWAY	hsa05135	12	121	0.00189569818523	0.176441
Measles	KEGG PATHWAY	hsa05162	13	138	0.00198464628213	0.176441
RNA transport	KEGG PATHWAY	hsa03013	14	165	0.00358838689006	0.176441
Protein processing in endoplasmic reticulum	KEGG PATHWAY	hsa04141	14	165	0.00358838689006	0.176441
Shigellosis	KEGG PATHWAY	hsa05131	8	68	0.00375406074225	0.176441
Citrate cycle (TCA cycle)	KEGG PATHWAY	hsa00020	5	30	0.00475562686383	0.191584
IL-17 signaling pathway	KEGG PATHWAY	hsa04657	9	93	0.0079770919281	0.21962
Hepatitis B	KEGG PATHWAY	hsa05161	13	163	0.00823149056423	0.21962
Autophagy - animal	KEGG PATHWAY	hsa04140	11	128	0.00855250243135	0.21962
