# Supplementary material for: LncRNA FEZF1-AS1 regulates the gene expression and alternative splicing associated with osteosarcoma
Source: J Orthop Surg Res. 2025 Dec 3;21:24. doi: 10.1186/s13018-025-06357-z (PMC12781780; doi:10.1186/s13018-025-06357-z)
Supplement: Supplementary file 1 — Supplementary Material 1 [file 13018_2025_6357_MOESM1_ESM.zip › supplementary file/Supplementary Table 8.xls]

## Sheet: data.order
Table S8:FEZF1-AS1-regulated RAEs
X.ID	Chr	Ass1	Ass2	Strand	Mss1	Mss2	Type	Isoform	KorN	NC_1.Ratio	NC_1.Alt_average_sj	NC_1.Model_average_sj	NC_1.Alt_sj	NC_1.Model_sj	NC_1.isfiltered	NC_2.Ratio	NC_2.Alt_average_sj	NC_2.Model_average_sj	NC_2.Alt_sj	NC_2.Model_sj	NC_2.isfiltered	NC_3.Ratio	NC_3.Alt_average_sj	NC_3.Model_average_sj	NC_3.Alt_sj	NC_3.Model_sj	NC_3.isfiltered	OE_FEZF1_AS1_1.Ratio	OE_FEZF1_AS1_1.Alt_average_sj	OE_FEZF1_AS1_1.Model_average_sj	OE_FEZF1_AS1_1.Alt_sj	OE_FEZF1_AS1_1.Model_sj	OE_FEZF1_AS1_1.isfiltered	OE_FEZF1_AS1_2.Ratio	OE_FEZF1_AS1_2.Alt_average_sj	OE_FEZF1_AS1_2.Model_average_sj	OE_FEZF1_AS1_2.Alt_sj	OE_FEZF1_AS1_2.Model_sj	OE_FEZF1_AS1_2.isfiltered	OE_FEZF1_AS1_3.Ratio	OE_FEZF1_AS1_3.Alt_average_sj	OE_FEZF1_AS1_3.Model_average_sj	OE_FEZF1_AS1_3.Alt_sj	OE_FEZF1_AS1_3.Model_sj	OE_FEZF1_AS1_3.isfiltered	Pvalue	Diff	DiffType	Gene
known_NIR_60	chr1	10297246	10320043	+	10297246	10303163	3pMXE	ENST00000377093.9	known	0.54	7	6	7	6	y	0.33	3	6	3	6	n	0.27	4	11	4	11	y	0	0	9	0	9	n	-	-	-	-	-	-	0	0	1	0	1	n	0.0434006153237442	-0.38	down	ENSG00000054523.19
known_NIR_86	chr1	1064589	1065949	+	1064589	1065830	A3SS	ENST00000433695.1	known	0.28	22	56	22	56	y	0.2	14	56	14	56	y	0.15	10	57	10	57	y	0.5	30	30	30	30	y	0.47	26	29	26	29	y	0.41	24	34	24	34	y	0.00772712494243318	0.25	up	ENSG00000217801.10
known_NIR_242	chr1	111125650	111126227	-	111120693	111126227	A3SS	ENST00000461449.5	known	0.69	22	10	22	10	y	0.89	17	2	17	2	y	0.67	4	2	4	2	n	0.54	7	6	7	6	y	0.27	7	19	7	19	y	0.42	8	11	8	11	y	0.0322815762137856	-0.34	down	ENSG00000156171.15
known_NIR_393	chr1	117116745	117118088	-	117116745	117118034	A5SS	ENST00000256649.9	known	0.17	4	20	4	20	y	0.3	7	16	7	16	y	0.17	2	10	2	10	y	0.06	1	15	1	15	n	0	0	26	0	26	n	0	0	9	0	9	n	0.0305252943876727	-0.193333	down	ENSG00000134253.10
known_NIR_574	chr1	1390865	1391297	-	1390865	1393396	A5SS	ENST00000400809.8	known	0.32	18	39	18	39	y	0.3	16	38	16	38	y	0.3	21	49	21	49	y	0.16	6	31	6	31	y	0.07	3	41	3	41	y	0.2	12	47	12	47	y	0.0474995795336279	-0.163333	down	ENSG00000221978.12
known_NIR_863	chr1	151002323	151006312	-	151002968	151006312	A3SS	ENST00000622754.4	known	1	1	0	1	0	n	1	9	0	9	0	n	-	-	-	-	-	-	0.43	6	8	6	8	y	-	-	-	-	-	-	0.5	4	4	4	4	n	0.0415887588409682	-0.535	down	ENSG00000143409.16
known_NIR_938	chr1	151307801	151310211	-	151307801	151326172	A5SS	ENST00000430800.5	known	0.44	7	9	7	9	y	0.56	10	8	10	8	y	0.7	30	13	30	13	y	0.92	33	3	33	3	y	0.81	22	5	22	5	y	0.79	15	4	15	4	y	0.047663888153248	0.273333333333333	up	ENSG00000143393.17
known_NIR_982	chr1	151668635	151669141	+	151668635	151683356	A3SS	ENST00000642376.1	known	0.34	16	31	16	31	y	0.32	8	17	8	17	y	0.44	17	22	17	22	y	0.58	11	8	11	8	y	0.61	19	12	19	12	y	0.7	16	7	16	7	y	0.00705302690408214	0.263333333333333	up	ENSG00000143376.14
known_NIR_996	chr1	151767299;151768233	151768058;151770172	+	151767299	151770172	cassetteExon	ENST00000635322.1	known	0.83	19	4	8;30	4	y	0.94	15	1	12;18	1	n	0.84	15.5	3	16;15	3	y	0.65	11	6	8;14	6	y	0.68	21.5	10	26;17	10	y	0.77	13.5	4	10;17	4	y	0.0278780046551152	-0.17	down	ENSG00000143450.19
known_NIR_1068	chr1	153816585	153817372	-	153816588	153817372	A3SS	ENST00000368655.5	known	0.19	5	22	5	22	y	0.2	4	16	4	16	y	0.1	4	37	4	37	y	0	0	14	0	14	n	0	0	32	0	32	n	0	0	40	0	40	n	0.0358738177017731	-0.163333	down	ENSG00000143614.10
known_NIR_1087	chr1	153962747	153963059	-	153962747	153963177	A5SS	ENST00000621013.4	known	0.43	12	16	12	16	y	0.34	15	29	15	29	y	0.46	21	25	21	25	y	0.75	27	9	27	9	y	0.58	25	18	25	18	y	0.71	12	5	12	5	y	0.0159102114661474	0.27	up	ENSG00000143570.19
known_NIR_1292	chr1	155309076	155309753	+	155309076	155309789	A3SS	ENST00000356657.10	known	0	0	7	0	7	n	0	0	4	0	4	n	0	0	8	0	8	n	0.25	2	6	2	6	n	0.25	4	12	4	12	y	0.43	6	8	6	8	y	0.0354793435050646	0.31	up	ENSG00000160752.15
known_NIR_1293	chr1	155309076	155309789	+	155308965	155309789	A5SS	ENST00000368356.9	known	0.37	7	12	7	12	y	0.67	4	2	4	2	n	0.38	8	13	8	13	y	1	6	0	6	0	n	1	12	0	12	0	n	1	8	0	8	0	n	0.0331643301669	0.526666666666667	up	ENSG00000160752.15
known_NIR_1480	chr1	156745373	156755537	-	156745373	156752038	5pMXE	ENST00000368209.9	known	0.3	3	7	3	7	y	0.31	4	9	4	9	y	0.44	4	5	4	5	n	0	0	8	0	8	n	0.1	1	9	1	9	n	0.22	2	7	2	7	n	0.0408742960449696	-0.243333	down	ENSG00000143321.19
known_NIR_1649	chr1	1616614	1623431	+	1616614	1617078	3pMXE	ENST00000463492.1	known	0.22	4	14	4	14	y	0.26	8	23	8	23	y	0.36	4	7	4	7	y	0.17	7	35	7	35	y	0.08	1	12	1	12	n	0.13	2	13	2	13	y	0.0449846695395347	-0.153333	down	ENSG00000197530.13
known_NIR_1869	chr1	174219295	174220972	+	174219184	174220972	A5SS	ENST00000357444.10	known	0.6	6	4	6	4	y	0.69	9	4	9	4	y	0.38	6	10	6	10	y	0.92	12	1	12	1	n	0.91	29	3	29	3	y	1	22	0	22	0	n	0.0422954978907865	0.386666666666667	up	ENSG00000152061.24
known_NIR_1898	chr1	178454648	178456700	+	178454648	178456721	A3SS	ENST00000367649.8	known	1	2	0	2	0	n	0.54	7	6	7	6	y	1	2	0	2	0	n	0.17	1	5	1	5	n	0	0	4	0	4	n	0.38	8	13	8	13	y	0.0287965783560082	-0.663333	down	ENSG00000075391.17
known_NIR_1918	chr1	181050286	181053573	+	181050286	181052235	3pMXE	ENST00000684375.1	known	1	5	0	5	0	n	0.89	16	2	16	2	y	1	7	0	7	0	n	0.5	2	2	2	2	n	0.25	2	6	2	6	n	0.42	5	7	5	7	y	0.00653718065378969	-0.573333	down	ENSG00000153029.16
known_NIR_1919	chr1	181050286	181053573	+	181050286;181052510	181052235;181053573	ES	ENST00000614012.5	known	0.71	5	2	5	0;4	n	0.94	16	1	16	2;0	n	0.82	7	1.5	7	0;3	n	0.4	2	3	2	2;4	n	0.25	2	6	2	6;6	y	0.45	5	6	5	7;5	y	0.00717666692243578	-0.456667	down	ENSG00000153029.16
known_NIR_1988	chr1	19268701;19269679	19269272;19270451	-	19268701	19270451	cassetteExon	ENST00000457194.6	known	1	3.5	0	7;0	0	n	1	7	0	10;4	0	n	1	2	0	4;0	0	n	0.25	1	3	0;2	3	n	0.6	3	2	2;4	2	n	0.47	3.5	4	4;3	4	y	0.0316962672817515	-0.56	down	ENSG00000211454.15
known_NIR_2040	chr1	19597109	19617258	+	19597109	19597834	3pMXE	ENST00000498067.1	known	0.93	27	2	27	2	y	0.89	17	2	17	2	y	0.85	22	4	22	4	y	0.6	15	10	15	10	y	0.76	16	5	16	5	y	0.7	23	10	23	10	y	0.0312265627892926	-0.203333	down	ENSG00000173436.15
known_NIR_2148	chr1	203727571	203739546	+	203727571	203733223	3pMXE	ENST00000356729.5	known	0.79	15	4	15	4	y	1	4	0	4	0	n	1	7	0	7	0	n	0.4	2	3	2	3	n	0.5	2	2	2	2	n	0.71	10	4	10	4	y	0.0297310847601509	-0.393333	down	ENSG00000058668.15
known_NIR_2161	chr1	204532246	204538209	+	204537497	204538209	A5SS&ES	ENST00000614459.4	known	0.88	7	1	7	1	n	1	7	0	7	0	n	0.71	10	4	10	4	y	-	-	-	-	-	-	0.5	4	4	4	4	n	0.43	3	4	3	4	n	0.0296423029606206	-0.398333	down	ENSG00000198625.13
known_NIR_2162	chr1	204532246;204537497	204537430;204538209	+	204532246	204538209	cassetteExon	ENST00000391947.6	known	0.07	0.5	7	0;1	7	n	0	0	7	0;0	7	n	0.2	2.5	10	1;4	10	n	-	-	-	-	-	-	0.43	3	4	2;4	4	y	0.4	2	3	0;4	3	n	0.0253140144081848	0.325	up	ENSG00000198625.13
known_NIR_2231	chr1	20886371;20892729	20892619;20893517	-	20886371	20893517	cassetteExon	ENST00000374935.7	known	0.09	4.5	45	2;7	45	y	0.06	3	45	2;4	45	y	0.09	1.5	15	2;1	15	n	0.21	9	34	10;8	34	y	0.28	7.5	19	5;10	19	y	0.25	9.5	28	10;9	28	y	0.00566260120167188	0.166666666666667	up	ENSG00000075151.23
known_NIR_2630	chr1	228415113	228416387	-	228415077	228416387	A3SS	ENST00000456946.6	known	0	0	6	0	6	n	0.14	1	6	1	6	n	0.11	1	8	1	8	n	0.4	8	12	8	12	y	0.44	4	5	4	5	n	-	-	-	-	-	-	0.00774696560715644	0.336666666666667	up	ENSG00000162931.12
known_NIR_2631	chr1	22895580	22896411	+	22895580	22896414	A3SS	ENST00000374630.8	known	0.22	5	18	5	18	y	0.18	6	28	6	28	y	0.1	3	27	3	27	y	0.03	1	37	1	37	n	0	0	36	0	36	n	0	0	24	0	24	n	0.0387305480552983	-0.156667	down	ENSG00000133216.17
known_NIR_2648	chr1	230940556	230943806	-	230940556	230954333	A5SS	ENST00000366662.8	known	0.56	10	8	10	8	y	0.5	6	6	6	6	y	0.65	13	7	13	7	y	0.9	18	2	18	2	y	1	17	0	17	0	n	0.77	10	3	10	3	y	0.0211980088313002	0.32	up	ENSG00000143643.13
known_NIR_2863	chr1	241597997	241639882	-	241597997;241604579	241604260;241639882	ES	ENST00000366554.3	known	0.24	3	9.5	3	5;14	y	0.41	7	10	7	8;12	y	0.42	7	9.5	7	1;18	n	0.64	8	4.5	8	5;4	y	0.65	10	5.5	10	9;2	y	0.5	6	6	6	6;6	y	0.035708140719242	0.24	up	ENSG00000054277.14
known_NIR_2864	chr1	241597997	241639882	-	241597997;241604579	241604420;241639882	ES	ENST00000469376.5	known	0.3	3	7	3	0;14	n	0.54	7	6	7	0;12	n	0.41	7	10	7	2;18	y	0.73	8	3	8	2;4	y	0.91	10	1	10	0;2	n	0.63	6	3.5	6	1;6	n	0.0352336536314414	0.34	up	ENSG00000054277.14
known_NIR_2876	chr1	243286397	243304713	+	243293219	243304713	5pMXE	ENST00000496361.1	known	0.77	10	3	10	3	y	0.8	8	2	8	2	y	0.54	20	17	20	17	y	0.28	5	13	5	13	y	0.53	8	7	8	7	y	0.32	6	13	6	13	y	0.0446331851345618	-0.326667	down	ENSG00000054282.16
known_NIR_2995	chr1	25243633	25245150	-	25244498	25245150	A3SS&ES	ENST00000473314.6	known	0.63	31	18	31	18	y	0.63	36	21	36	21	y	0.71	35	14	35	14	y	0.55	16	13	16	13	y	0.43	16	21	16	21	y	0.41	17	24	17	24	y	0.0274378249955165	-0.193333	down	ENSG00000117616.18
known_NIR_2996	chr1	25243633;25244498	25244454;25245150	-	25243633	25245150	cassetteExon	ENST00000243189.12	known	0.27	11.5	31	5;18	31	y	0.33	17.5	36	14;21	36	y	0.21	9.5	35	5;14	35	y	0.44	12.5	16	12;13	16	y	0.5	16	16	11;21	16	y	0.48	16	17	8;24	17	y	0.0139208883471211	0.203333333333333	up	ENSG00000117616.18
known_NIR_3066	chr1	26286037;26301053	26300926;26301694	-	26286037;26298062	26296919;26301694	MXE	ENST00000374223.5	known	0.07	1	13	1;1	5;21	n	0.08	1	11	1;1	6;16	n	0.15	3.5	20	0;7	14;26	n	0.37	8.5	14.5	0;17	16;13	n	0.24	3	9.5	4;2	5;14	y	0.3	5	11.5	0;10	6;17	n	0.0147266767311461	0.203333333333333	up	ENSG00000158062.20
known_NIR_3207	chr1	30824373;30826194	30826131;30829748	+	30824373	30829748	cassetteExon	ENST00000671661.1	known	1	2.5	0	0;5	0	n	0.6	6	4	8;4	4	y	1	4.5	0	8;1	0	n	-	-	-	-	-	-	0.33	0.5	1	0;1	1	n	0.11	1	8	2;0	8	n	0.0346443001668022	-0.646667	down	ENSG00000223382.5
known_NIR_3331	chr1	32235113	32239295	-	32235210	32239295	A3SS	ENST00000423995.5	known	1	8	0	8	0	n	1	4	0	4	0	n	1	4	0	4	0	n	0.73	11	4	11	4	y	0.8	4	1	4	1	n	0.75	3	1	3	1	n	0.00743930216708957	-0.24	down	ENSG00000220785.7
known_NIR_3430	chr1	33082354;33084127	33083954;33092050	+	33082354	33092050	cassetteExon	ENST00000478635.5	known	0.5	1	1	2;0	1	n	0.73	5.5	2	6;5	2	y	0.45	5	6	4;6	6	y	1	2	0	4;0	0	n	1	7.5	0	9;6	0	n	1	1.5	0	0;3	0	n	0.0363166281450953	0.44	up	ENSG00000142920.17
known_NIR_3558	chr1	3891057	3892741	-	3891057	3891626	A5SS&ES	ENST00000680054.1	known	0.4	4	6	4	6	y	0.33	1	2	1	2	n	0.43	6	8	6	8	y	0	0	8	0	8	n	0	0	9	0	9	n	0	0	8	0	8	n	0.00581978495581132	-0.386667	down	ENSG00000198912.12
known_NIR_3561	chr1	3891057;3891779	3891626;3892741	-	3891057	3892741	cassetteExon	ENST00000681823.1	known	0.5	4	4	6;2	4	y	0.5	1	1	2;0	1	n	0.4	4	6	8;0	6	n	1	4	0	8;0	0	n	1	4.5	0	9;0	0	n	1	5	0	8;2	0	n	0.00388350981649547	0.533333333333333	up	ENSG00000198912.12
known_NIR_4053	chr1	46443037	46455820	+	46443037	46445199	3pMXE	ENST00000429784.2	known	0.15	2	11	2	11	y	0	0	18	0	18	n	0.17	2	10	2	10	y	0.8	4	1	4	1	n	1	5	0	5	0	n	0.6	3	2	3	2	n	0.0141949066651302	0.693333333333333	up	ENSG00000232022.7
known_NIR_4151	chr1	52911790	52921553	-	52914095	52921553	3pMXE	ENST00000474789.1	known	0.55	6	5	6	5	y	0.64	27	15	27	15	y	0.67	26	13	26	13	y	0.86	25	4	25	4	y	0.8	24	6	24	6	y	0.83	29	6	29	6	y	0.0149438073519586	0.21	up	ENSG00000121310.17
known_NIR_4186	chr1	53600278	53737806	-	53600278	53733904	5pMXE	ENST00000312233.4	known	0.83	10	2	10	2	y	0.77	17	5	17	5	y	0.88	14	2	14	2	y	1	12	0	12	0	n	0.95	19	1	19	1	n	1	24	0	24	0	n	0.0219192278626958	0.156666666666667	up	ENSG00000174332.5
known_NIR_4187	chr1	53832591	53838205	-	53832591;53835620	53835500;53838205	ES	ENST00000371429.4	known	0.19	2	8.5	2	7;10	y	0.17	2	10	2	8;12	y	0.12	1	7.5	1	11;4	n	0	0	6.5	0	8;5	n	0	0	12.5	0	17;8	n	0	0	8.5	0	11;6	n	0.0165090706770838	-0.16	down	ENSG00000058804.12
known_NIR_4238	chr1	5992788	6040517	+	5992788	6018635	3pMXE	ENST00000655748.1	known	0.67	6	3	6	3	n	0.37	7	12	7	12	y	0.51	21	20	21	20	y	0.22	4	14	4	14	y	0.11	2	16	2	16	y	0	0	5	0	5	n	0.022655384429597	-0.406667	down	ENSG00000069424.15
known_NIR_4363	chr1	6825210;6886346	6886240;6887654	+	6825210	6887654	cassetteExon	ENST00000557126.5	known	0.24	5.5	17	2;9	17	y	0.1	2	19	1;3	19	n	0.1	2	19	0;4	19	n	0.42	9.5	13	0;19	13	n	0.29	6	15	0;12	15	n	0.31	11	25	2;20	25	y	0.0361124716662893	0.193333333333333	up	ENSG00000171735.19
known_NIR_4507	chr1	84202805	84204479	+	84202805	84204482	A3SS	ENST00000370688.7	known	0.48	14	15	14	15	y	0.16	4	21	4	21	y	0.38	3	5	3	5	n	0.79	15	4	15	4	y	0.88	15	2	15	2	y	0.83	10	2	10	2	y	0.0277290126139147	0.493333333333333	up	ENSG00000142875.19
known_NIR_4689	chr1	9942782	9943349	-	9942782	9943249	A5SS	ENST00000377223.6	known	0.22	8	28	8	28	y	0.25	9	27	9	27	y	0.43	12	16	12	16	y	0.72	21	8	21	8	y	0.5	16	16	16	16	y	0.6	18	12	18	12	y	0.0284210319712079	0.306666666666667	up	ENSG00000162441.12
known_NIR_4998	chr10	114297100	114297232	-	114297100	114297220	A5SS	ENST00000304129.9	known	0.2	7	28	7	28	y	0.3	9	21	9	21	y	0.36	14	25	14	25	y	0.47	33	37	33	37	y	0.48	11	12	11	12	y	0.5	14	14	14	14	y	0.047629208812221	0.196666666666667	up	ENSG00000169129.15
known_NIR_5049	chr10	12035441	12042914	-	12035441	12042755	5pMXE	ENST00000357604.10	known	0.19	6	26	6	26	y	0.25	6	18	6	18	y	0.18	4	18	4	18	y	0	0	13	0	13	n	-	-	-	-	-	-	0	0	10	0	10	n	0.0110019978048207	-0.206667	down	ENSG00000151461.20
known_NIR_5096	chr10	122850520	122855645	-	122850550	122855645	A3SS	ENST00000368898.8	known	0.17	9	44	9	44	y	0	0	17	0	17	n	0.17	4	19	4	19	y	0.25	11	33	11	33	y	0.41	9	13	9	13	y	0.36	15	27	15	27	y	0.0388248351727837	0.226666666666667	up	ENSG00000213185.7
known_NIR_5133	chr10	125709567;125711588	125711474;125719422	-	125709567	125719422	cassetteExon	ENST00000527483.5	known	-	-	-	-	-	-	0.07	0.5	7	1;0	7	n	0.11	0.5	4	1;0	4	n	0.43	1.5	2	3;0	2	n	0.5	4	4	4;4	4	y	0.33	4	8	8;0	8	n	0.0130792057803041	0.33	up	ENSG00000224023.10
known_NIR_5262	chr10	14602850	14604240	-	14530515	14604240	A3SS	ENST00000468747.5	known	0.45	5	6	5	6	y	0.53	9	8	9	8	y	0.27	4	11	4	11	y	1	14	0	14	0	n	0.71	17	7	17	7	y	0.77	10	3	10	3	y	0.0256759675410673	0.41	up	ENSG00000065809.14
known_NIR_5584	chr10	48306821	48401612	+	48308288	48401612	5pMXE	ENST00000476134.1	known	0.6	12	8	12	8	y	0.75	24	8	24	8	y	0.71	10	4	10	4	y	0.05	2	40	2	40	y	0.36	4	7	4	7	y	0	0	12	0	12	n	0.0266666224481867	-0.55	down	ENSG00000107643.16
known_NIR_5585	chr10	48306821;48308288	48308095;48401612	+	48306821	48401612	cassetteExon	ENST00000395611.7	known	0.33	6	12	4;8	12	y	0.19	5.5	24	3;8	24	y	0.33	5	10	6;4	10	y	0.92	22.5	2	5;40	2	y	0.56	5	4	3;7	4	y	1	8	0	4;12	0	n	0.0447491844516239	0.543333333333333	up	ENSG00000107643.16
known_NIR_5651	chr10	5960567	5977405	-	5960567	5977777	A5SS	ENST00000379974.1	known	0.5	6	6	6	6	y	1	2	0	2	0	n	1	2	0	2	0	n	-	-	-	-	-	-	0	0	1	0	1	n	0	0	7	0	7	n	0.0377495513506237	-0.833333	down	ENSG00000134470.21
known_NIR_5722	chr10	69867805;69872210	69872184;69887456	+	69867805	69887456	cassetteExon	ENST00000674121.1	known	0.45	18.5	23	27;10	23	y	0.37	16.5	28	23;10	28	y	0.37	22	37	33;11	37	y	0.53	18	16	20;16	16	y	0.76	25	8	30;20	8	y	0.66	19.5	10	26;13	10	y	0.0475830145663257	0.253333333333333	up	ENSG00000197467.17
known_NIR_5845	chr10	73496906;73498867	73498733;73499595	+	73496906	73499595	cassetteExon	ENST00000422977.2	known	0.62	5	3	8;2	3	y	0.67	4	2	0;8	2	n	1	5	0	4;6	0	n	0.18	1.5	7	0;3	7	n	0	0	8	0;0	8	n	-	-	-	-	-	-	0.0205679778268694	-0.673333	down	ENSG00000221817.10
known_NIR_5926	chr10	77816175	77816551	-	77812377	77816551	A3SS	ENST00000424842.5	known	0.33	10	20	10	20	y	0.17	6	30	6	30	y	0.34	17	33	17	33	y	0.52	44	40	44	40	y	0.55	36	30	36	30	y	0.42	18	25	18	25	y	0.0378546249113506	0.216666666666667	up	ENSG00000151208.17
known_NIR_5972	chr10	79746059	79766271	-	79724012	79766271	A3SS	ENST00000619625.4	known	0.5	4	4	4	4	n	0.75	6	2	6	2	n	0.45	5	6	5	6	y	0.12	2	15	2	15	y	0.12	2	14	2	14	y	0	0	5	0	5	n	0.0212996308589742	-0.486667	down	ENSG00000225484.7
known_NIR_6077	chr10	89285264	89291987	+	89287222	89291987	5pMXE	ENST00000659383.1	known	0.71	15	6	15	6	y	0.46	12	14	12	14	y	0.5	11	11	11	11	y	1	15	0	15	0	n	0.81	17	4	17	4	y	1	16	0	16	0	n	0.0205904075517979	0.38	up	ENSG00000232110.9
known_NIR_6224	chr11	102206074	102223622	+	102209564	102223622	A5SS&ES	ENST00000345877.6	known	0.64	56	31	56	31	y	0.51	48	47	48	47	y	0.54	50	42	50	42	y	0.76	50	16	50	16	y	0.74	52	18	52	18	y	0.71	72	30	72	30	y	0.0352174947178835	0.173333333333333	up	ENSG00000137693.14
known_NIR_6867	chr11	12864900;12878900	12878889;12879708	+	12864900	12879708	cassetteExon	ENST00000527636.7	known	0.43	3	4	3;3	4	y	0.08	1	11	1;1	11	n	0.1	1	9	1;1	9	n	0.84	16	3	16;16	3	y	0.78	7	2	7;7	2	y	0.8	4	1	4;4	1	n	0.0310664708870907	0.603333333333333	up	ENSG00000187079.20
known_NIR_7067	chr11	18312024;18317907	18317751;18321946	-	18312024	18321946	cassetteExon	ENST00000396253.7	known	0.22	2	7	4;0	7	n	0.38	3	5	2;4	5	y	-	-	-	-	-	-	1	1	0	0;2	0	n	0.78	3.5	1	4;3	1	n	1	3	0	4;2	0	n	0.0166832343468357	0.626666666666667	up	ENSG00000110756.18
known_NIR_7398	chr11	35190065;35198246	35198121;35214852	+	35190065;35210054	35208105;35214852	MXE	ENST00000278385.10	known	0.71	18	7.5	3;33	7;8	y	0.83	15	3	13;17	6;0	n	0.84	19	3.5	20;18	7;0	n	0.61	14	9	6;22	5;13	y	0.59	11.5	8	7;16	8;8	y	0.66	11.5	6	2;21	0;12	n	0.0352060344672332	-0.173333	down	ENSG00000026508.20
known_NIR_7415	chr11	35210054	35214852	+	35210054;35211449	35211246;35214852	ES	ENST00000415148.6	known	0.18	8	37.5	8	10;65	y	0	0	29.5	0	8;51	n	0	0	25	0	2;48	n	0.33	13	27	13	5;49	y	0.3	8	19	8	6;32	y	0.26	12	34.5	12	18;51	y	0.0468678054440137	0.236666666666667	up	ENSG00000026508.20
known_NIR_7416	chr11	35210054	35214852	+	35211449	35214852	A5SS&ES	ENST00000526000.6	known	0.11	8	65	8	65	y	0	0	51	0	51	n	0	0	48	0	48	n	0.21	13	49	13	49	y	0.2	8	32	8	32	y	0.19	12	51	12	51	y	0.0438972912363831	0.163333333333333	up	ENSG00000026508.20
known_NIR_7502	chr11	3824455	3825020	+	3824364	3825020	A5SS	ENST00000300730.10	known	0.55	21	17	21	17	y	0.67	8	4	8	4	y	0.71	17	7	17	7	y	0.43	3	4	3	4	n	0.21	5	19	5	19	y	0.45	13	16	13	16	y	0.0463374912751295	-0.28	down	ENSG00000148985.20
known_NIR_7671	chr11	46618375;46630100	46630045;46644279	+	46618375	46644279	cassetteExon	ENST00000529655.5	known	0.73	27.5	10	18;37	10	y	0.82	40	9	25;55	9	y	0.77	17	5	11;23	5	y	0.9	9.5	1	6;13	1	n	1	28.5	0	17;40	0	n	0.94	30.5	2	19;42	2	y	0.0116194629169819	0.173333333333333	up	ENSG00000175224.17
known_NIR_7803	chr11	47478952	47482695	-	47478940	47482695	A3SS	ENST00000310513.10	known	0.88	42	6	42	6	y	0.81	35	8	35	8	y	0.89	51	6	51	6	y	0.46	19	22	19	22	y	0.47	7	8	7	8	y	0.56	19	15	19	15	y	0.00108467387138397	-0.363333	down	ENSG00000149187.18
known_NIR_7866	chr11	502249;504888	504824;506609	-	502249	506609	cassetteExon	ENST00000397614.5	known	0.06	1	15	2;0	15	n	0.11	3.5	27	7;0	27	n	0.11	5.5	46	11;0	46	n	0.18	8	37	14;2	37	y	0.32	7.5	16	15;0	16	n	0.31	5.5	12	11;0	12	n	0.0459820830332256	0.176666666666667	up	ENSG00000023191.17
known_NIR_7881	chr11	5664173	5665656	-	5665395	5665656	A3SS	ENST00000380034.8	known	0.6	12	8	12	8	y	0.75	12	4	12	4	y	0.75	12	4	12	4	y	0.5	6	6	6	6	y	0.38	8	13	8	13	y	0.35	7	13	7	13	y	0.0131011092337395	-0.29	down	ENSG00000132256.20
known_NIR_8004	chr11	60939638	60942035	-	60939638;60941290	60941122;60942035	ES	ENST00000536491.2	known	0.44	2	2.5	2	3;2	n	0.25	2	6	2	3;9	y	0.43	3	4	3	5;3	y	0	0	4	0	2;6	n	0	0	2	0	0;4	n	0	0	1	0	2;0	n	0.0262710088797047	-0.373333	down	ENSG00000110446.12
known_NIR_8341	chr11	64247259	64247953	+	64246248	64247953	A5SS	ENST00000663760.1	known	0.33	14	29	14	29	y	0.35	19	36	19	36	y	0.22	11	40	11	40	y	0.39	29	46	29	46	y	0.49	19	20	19	20	y	0.47	18	20	18	20	y	0.0454200554992514	0.15	up	ENSG00000256940.2
known_NIR_8360	chr11	64287946	64288340	+	64287946;64288214	64288065;64288340	ES	ENST00000411458.5	known	0.3	30	71.5	30	31;112	y	0.21	16	61.5	16	49;74	y	0.29	34	84	34	73;95	y	0.08	7	83	7	58;108	y	0.15	13	73.5	13	57;90	y	0.11	7	54.5	7	42;67	y	0.0147875273009872	-0.153333	down	ENSG00000173264.15
known_NIR_8522	chr11	65719156	65719681	-	65715317	65719681	A3SS	ENST00000644198.1	known	1	4	0	4	0	n	1	1	0	1	0	n	-	-	-	-	-	-	0.29	2	5	2	5	n	-	-	-	-	-	-	0.25	3	9	3	9	y	0.017437275608322	-0.73	down	ENSG00000172922.11
known_NIR_8741	chr11	66511089	66514406	+	66511089	66511205	A3SS&ES	ENST00000524705.2	known	0.15	6	34	6	34	y	0.22	5	18	5	18	y	0.25	9	27	9	27	y	0	0	36	0	36	n	0	0	30	0	30	n	0.09	3	30	3	30	y	0.013810843248515	-0.176667	down	ENSG00000174483.20
known_NIR_8742	chr11	66511089	66514406	+	66511089;66511239	66511205;66514406	ES	ENST00000419755.3	known	0.15	6	34	6	34;34	y	0.19	5	22	5	18;26	y	0.21	9	34.5	9	27;42	y	0	0	33	0	36;30	n	0	0	32.5	0	30;35	n	0.1	3	27.5	3	30;25	y	0.0277610901759884	-0.15	down	ENSG00000256349.1
known_NIR_8805	chr11	66748517	66759043	+	66748517;66756505	66756353;66759043	ES	ENST00000534325.5	known	0.27	3	8	3	2;14	y	0	0	5	0	5;5	n	0.18	2	9	2	6;12	y	0.41	6	8.5	6	4;13	y	0.62	8	5	8	0;10	n	0.62	8	5	8	4;6	y	0.0199975904233352	0.4	up	ENSG00000173715.18
known_NIR_8806	chr11	66748517	66759043	+	66756505	66759043	5pMXE	ENST00000360962.10	known	0.18	3	14	3	14	y	0	0	5	0	5	n	0.14	2	12	2	12	y	0.32	6	13	6	13	y	0.44	8	10	8	10	y	0.57	8	6	8	6	y	0.0232415932702719	0.336666666666667	up	ENSG00000173715.18
known_NIR_9142	chr11	69316925	69341510	+	69299428	69341510	A5SS	ENST00000544781.5	known	0.31	11	25	11	25	y	0.41	22	32	22	32	y	0.41	14	20	14	20	y	0.25	11	33	11	33	y	0.21	16	59	16	59	y	0.21	10	38	10	38	y	0.0306787100314294	-0.153333	down	ENSG00000172927.8
known_NIR_9185	chr11	71789845	71791739	+	71789845	71791736	A3SS	ENST00000526393.5	known	0.38	3	5	3	5	n	0	0	10	0	10	n	0.29	2	5	2	5	n	0.8	16	4	16	4	y	0.94	17	1	17	1	n	0.83	10	2	10	2	y	0.0208135290695842	0.633333333333333	up	ENSG00000158483.17
known_NIR_9263	chr11	72429106	72430312	-	72403052	72430312	A3SS	ENST00000294053.9	known	0.55	28	23	28	23	y	0.57	25	19	25	19	y	0.45	28	34	28	34	y	0.61	33	21	33	21	y	0.7	51	22	51	22	y	0.72	33	13	33	13	y	0.0383390374240773	0.153333333333333	up	ENSG00000162129.14
known_NIR_9407	chr11	75562884	75563727	+	75562319	75563727	A5SS	ENST00000533603.5	known	0	0	8	0	8	n	0	0	5	0	5	n	0.21	3	11	3	11	y	0.57	4	3	4	3	n	0.6	6	4	6	4	y	0.33	5	10	5	10	y	0.0189594399695982	0.43	up	ENSG00000149257.16
known_NIR_9464	chr11	77392541	77397027	-	77392541	77473552	A5SS	ENST00000356341.8	known	0.5	6	6	6	6	y	0.4	6	9	6	9	y	0.33	4	8	4	8	y	0	0	13	0	13	n	0.17	2	10	2	10	y	0.14	1	6	1	6	n	0.0131358238715023	-0.306667	down	ENSG00000149269.10
known_NIR_9560	chr11	795169	796114	-	795169	796043	A5SS	ENST00000320230.9	known	0.25	2	6	2	6	n	0.22	2	7	2	7	n	0.16	4	21	4	21	y	0	0	23	0	23	n	0	0	5	0	5	n	0.11	2	16	2	16	y	0.022106290388227	-0.173333	down	ENSG00000177542.11
known_NIR_9574	chr11	806095	809412	-	804463	809412	A3SS	ENST00000534525.5	known	-	-	-	-	-	-	0.44	4	5	4	5	n	0.4	4	6	4	6	y	1	8	0	8	0	n	1	2	0	2	0	n	-	-	-	-	-	-	0.021943711232022	0.58	up	ENSG00000177595.19
known_NIR_9641	chr11	8436139;8440753	8440678;8452822	-	8436139	8452822	cassetteExon	ENST00000473980.5	known	0.88	14.5	2	14;15	2	y	0.91	20.5	2	15;26	2	y	1	7	0	5;9	0	n	0.48	7.5	8	7;8	8	y	0.56	7.5	6	8;7	6	y	0.73	13.5	5	8;19	5	y	0.0271637164106342	-0.34	down	ENSG00000130413.15
known_NIR_9706	chr11	86264263	86276980	+	86245343	86276980	A5SS	ENST00000534595.1	known	0.79	23	6	23	6	y	1	47	0	47	0	n	0.93	25	2	25	2	y	0.6	24	16	24	16	y	0.55	18	15	18	15	y	0.68	13	6	13	6	y	0.021643814807638	-0.296667	down	ENSG00000074266.22
known_NIR_9710	chr11	86270157	86276980	+	86245343	86276980	A5SS	ENST00000534595.1	known	0.67	12	6	12	6	y	1	12	0	12	0	n	0.71	5	2	5	2	n	0.27	6	16	6	16	y	0.35	8	15	8	15	y	0.25	2	6	2	6	n	0.0317695133417634	-0.503333	down	ENSG00000074266.22
known_NIR_9774	chr11	8811335;8839350	8839310;8870954	-	8811335	8870954	cassetteExon	ENST00000526057.5	known	0.64	3.5	2	2;5	2	n	0.65	7.5	4	5;10	4	y	0.44	8	10	3;13	10	y	1	9.5	0	4;15	0	n	0.84	10.5	2	0;21	2	n	1	8	0	4;12	0	n	0.0146938007377285	0.37	up	ENSG00000166444.19
known_NIR_9780	chr11	8830874	8831556	-	8811335	8831556	A3SS	ENST00000532651.5	known	0.73	11	4	11	4	y	0.62	10	6	10	6	y	0.57	12	9	12	9	y	0.83	20	4	20	4	y	1	6	0	6	0	n	1	9	0	9	0	n	0.01570472039546	0.303333333333333	up	ENSG00000166444.19
known_NIR_10004	chr12	102124041	102153869	+	102124041;102148463	102148230;102153869	ES	ENST00000327680.7	known	0	0	25.5	0	40;11	n	0.02	1	43	1	53;33	n	0	0	36.5	0	34;39	n	0.26	9	25.5	9	43;8	y	0.15	4	23	4	26;20	y	0.15	5	28	5	44;12	y	0.03545372670017	0.18	up	ENSG00000185480.12
known_NIR_10433	chr12	113822646	113823209	-	113818186	113823209	A3SS	ENST00000545145.6	known	0.59	41	29	41	29	y	0.48	32	35	32	35	y	0.57	58	43	58	43	y	0.71	53	22	53	22	y	0.75	53	18	53	18	y	0.68	15	7	15	7	y	0.0203524640180096	0.166666666666667	up	ENSG00000122965.11
known_NIR_10598	chr12	121318351	121318501	-	121318404	121318501	A3SS	ENST00000539079.5	known	0.57	4	3	4	3	n	1	4	0	4	0	n	1	7	0	7	0	n	0	0	4	0	4	n	0.25	6	18	6	18	y	0.44	4	5	4	5	n	0.0314782845210223	-0.626667	down	ENSG00000089053.13
known_NIR_10611	chr12	121400218	121402742	+	121400218	121417861	A3SS	ENST00000613529.4	known	1	2	0	2	0	n	1	1	0	1	0	n	1	16	0	16	0	n	0.13	2	13	2	13	y	0.2	1	4	1	4	n	0	0	1	0	1	n	0.00430649016771594	-0.89	down	ENSG00000170633.16
known_NIR_10647	chr12	122064682	122065256	+	122064682	122068028	A3SS	ENST00000538790.1	known	0.1	2	18	2	18	y	0	0	24	0	24	n	0	0	28	0	28	n	0.2	2	8	2	8	y	0.2	2	8	2	8	y	0.25	2	6	2	6	n	0.0168559486141882	0.183333333333333	up	ENSG00000256546.2
known_NIR_10716	chr12	122976970	122978360	+	122976970	122978442	A3SS	ENST00000397389.6	known	0.17	8	38	8	38	y	0.07	3	38	3	38	y	0.14	9	54	9	54	y	0.26	13	37	13	37	y	0.35	17	31	17	31	y	0.25	13	38	13	38	y	0.0213625198465532	0.16	up	ENSG00000111325.16
known_NIR_10754	chr12	123384208	123390630	+	123384208;123389554	123389433;123390630	ES	ENST00000330479.8	known	0.05	1	18.5	1	9;28	n	0.06	2	30.5	2	18;43	y	0	0	35.5	0	15;56	n	0.29	16	40	16	9;71	y	0.16	6	32.5	6	20;45	y	0.2	6	23.5	6	7;40	y	0.026337767525881	0.18	up	ENSG00000183955.13
known_NIR_11054	chr12	25203832	25203920	+	25195341	25203920	A5SS	ENST00000557540.7	known	0	0	6	0	6	n	0	0	6	0	6	n	0	0	4	0	4	n	0.78	14	4	14	4	y	0.45	10	12	10	12	y	0.75	3	1	3	1	n	0.0245476903569594	0.66	up	ENSG00000205707.11
known_NIR_11384	chr12	48655060	48658632	-	48655060	48662560	A5SS	ENST00000546701.5	known	0.75	6	2	6	2	n	0.86	12	2	12	2	y	0.67	8	4	8	4	y	1	7	0	7	0	n	1	5	0	5	0	n	1	3	0	3	0	n	0.0488364799442649	0.24	up	ENSG00000139620.13
known_NIR_11572	chr12	50099565	50100054	+	50099565	50099800	3pMXE	ENST00000549274.1	known	1	47	0	47	0	n	1	38	0	38	0	n	1	36	0	36	0	n	0.79	23	6	23	6	y	0.79	49	13	49	13	y	0.68	32	15	32	15	y	0.0213900114863185	-0.246667	down	ENSG00000066117.15
known_NIR_11604	chr12	50401028;50412453	50412405;50427762	+	50401028	50427762	cassetteExon	ENST00000293618.12	known	0.1	2	18	2;2	18	y	0.25	3	9	2;4	9	y	0.2	3	12	4;2	12	y	0	0	8	0;0	8	n	0	0	10	0;0	10	n	0.07	1	13	0;2	13	n	0.0481948006706361	-0.16	down	ENSG00000161813.22
known_NIR_11646	chr12	51049185;51052246	51052092;51053778	+	51049185	51053778	cassetteExon	ENST00000547318.5	known	1	27	0	54;0	0	n	0.82	27	6	54;0	6	n	0.96	23	1	46;0	1	n	0.71	22	9	44;0	9	n	0.74	25.5	9	51;0	9	n	0.53	20.5	18	39;2	18	y	0.0369271267432773	-0.266667	down	ENSG00000050426.16
known_NIR_11672	chr12	51076647	51083229	-	51076647	51083339	A5SS	ENST00000228515.6	known	0.17	1	5	1	5	n	0.43	6	8	6	8	y	0.43	6	8	6	8	y	1	1	0	1	0	n	1	4	0	4	0	n	-	-	-	-	-	-	0.0169763483953942	0.656666666666667	up	ENSG00000110925.7
known_NIR_11832	chr12	53295941	53297850	+	53295941	53296430	3pMXE	ENST00000551223.5	known	0.35	12	22	12	22	y	0.45	5	6	5	6	y	0.33	8	16	8	16	y	0.72	26	10	26	10	y	0.55	23	19	23	19	y	0.55	18	15	18	15	y	0.034443743524451	0.23	up	ENSG00000123349.15
known_NIR_11847	chr12	53295941;53296551	53296430;53297850	+	53295941	53297850	cassetteExon	ENST00000243040.10	known	0.64	21.5	12	22;21	12	y	0.76	16	5	6;26	5	y	0.67	16.5	8	16;17	8	y	0.31	11.5	26	10;13	26	y	0.52	25	23	19;31	23	y	0.36	10	18	15;5	18	y	0.0247863418030934	-0.293333	down	ENSG00000123349.15
known_NIR_11936	chr12	53503212	53503730	+	53503129	53503730	A5SS	ENST00000550147.5	known	0.57	8	6	8	6	y	0.38	6	10	6	10	y	0.35	7	13	7	13	y	0.21	4	15	4	15	y	0.13	2	13	2	13	y	0.14	2	12	2	12	y	0.0449004229984462	-0.273333	down	ENSG00000139546.11
known_NIR_12303	chr12	56286620	56300160	-	56291793	56300160	A3SS&ES	ENST00000551430.6	known	0.46	6	7	6	7	y	0.62	5	3	5	3	n	0.36	4	7	4	7	y	-	-	-	-	-	-	1	2	0	2	0	n	1	2	0	2	0	n	0.0205517742787546	0.52	up	ENSG00000062485.19
known_NIR_12860	chr12	6967238	6967892	-	6967335	6967892	A3SS	ENST00000678829.1	known	0.8	32	8	32	8	y	0.65	35	19	35	19	y	0.73	38	14	38	14	y	0.86	51	8	51	8	y	0.94	29	2	29	2	y	1	41	0	41	0	n	0.0254792698468954	0.206666666666667	up	ENSG00000215021.10
known_NIR_13323	chr13	114314643	114321149	+	114314643	114321110	A3SS	ENST00000646956.1	known	0.18	10	45	10	45	y	0.2	8	32	8	32	y	0.32	14	30	14	30	y	0	0	33	0	33	n	0.1	4	37	4	37	y	0.06	2	34	2	34	y	0.0330652671062066	-0.18	down	ENSG00000198824.7
known_NIR_13373	chr13	26671989	26680035	+	26671989	26676549	3pMXE	ENST00000496788.1	known	0	0	8	0	8	n	0.04	1	23	1	23	n	0	0	10	0	10	n	0.29	4	10	4	10	y	0.53	8	7	8	7	y	0.56	5	4	5	4	n	0.0321018194273455	0.446666666666667	up	ENSG00000132970.14
known_NIR_13425	chr13	30283791	30306940	-	30283791	30307331	A5SS	ENST00000380615.8	known	0	0	6	0	6	n	0	0	9	0	9	n	0.12	1	7	1	7	n	0.17	3	15	3	15	y	0.29	2	5	2	5	n	0.25	2	6	2	6	n	0.0216459037849307	0.196666666666667	up	ENSG00000102781.14
known_NIR_13472	chr13	32537027	32538683	-	32537027	32538618	A5SS	ENST00000674422.1	known	0.23	18	61	18	61	y	0.15	6	34	6	34	y	0.27	11	30	11	30	y	0.42	19	26	19	26	y	0.42	18	25	18	25	y	0.32	12	25	12	25	y	0.0249651998041173	0.17	up	ENSG00000244754.9
known_NIR_13577	chr13	41260915	41262411	-	41261825	41262411	3pMXE	ENST00000492827.1	known	1	2	0	2	0	n	0.83	15	3	15	3	y	1	2	0	2	0	n	0	0	1	0	1	n	0	0	2	0	2	n	0	0	1	0	1	n	0.0035890705375053	-0.943333	down	ENSG00000120662.16
known_NIR_13578	chr13	41260915;41261825	41261691;41262411	-	41260915	41262411	cassetteExon	ENST00000452359.5	known	0.67	4	2	8;0	2	n	0.35	8	15	13;3	15	y	0.6	3	2	6;0	2	n	1	2.5	0	4;1	0	n	1	3	0	4;2	0	n	1	1	0	1;1	0	n	0.0418052843477756	0.46	up	ENSG00000120662.16
known_NIR_13905	chr14	100376495	100380910	+	100376495	100468021	A3SS	ENST00000555775.5	known	0.78	7	2	7	2	n	1	2	0	2	0	n	0.57	13	10	13	10	y	0.3	3	7	3	7	y	0.25	4	12	4	12	y	0	0	5	0	5	n	0.0207653357906948	-0.6	down	ENSG00000176473.14
known_NIR_13939	chr14	101917947	101921093	+	101917947	101925141	A3SS	ENST00000422945.6	known	0.38	5	8	5	8	y	0.22	2	7	2	7	n	0.4	6	9	6	9	y	0.1	2	18	2	18	y	0	0	14	0	14	n	0	0	10	0	10	n	0.0170210104126634	-0.3	down	ENSG00000078304.19
known_NIR_13963	chr14	102195120	102222830	+	102195120	102208603	3pMXE	ENST00000557485.5	known	0.34	12	23	12	23	y	0.22	7	25	7	25	y	0.25	6	18	6	18	y	0.45	10	12	10	12	y	0.37	11	19	11	19	y	0.46	19	22	19	22	y	0.029331144161286	0.156666666666667	up	ENSG00000140153.18
known_NIR_14001	chr14	102251995;102263616	102263546;102283478	-	102251995	102283478	cassetteExon	ENST00000521766.5	known	0.85	5.5	1	9;2	1	n	0.54	3.5	3	1;6	3	n	1	9	0	14;4	0	n	0.4	4	6	7;1	6	n	0.38	6	10	9;3	10	y	0.15	2	11	4;0	11	n	0.0482370451567193	-0.486667	down	ENSG00000080823.23
known_NIR_14002	chr14	102263616	102283478	-	102263616;102265912	102265823;102283478	ES	ENST00000361847.7	known	1	2	0	2	0;0	n	0.67	6	3	6	4;2	y	0.89	4	0.5	4	1;0	n	0.33	1	2	1	4;0	n	0.27	3	8	3	5;11	y	0	0	1	0	2;0	n	0.00968332090634082	-0.653333	down	ENSG00000080823.23
known_NIR_14010	chr14	102336719	102338816	+	102334646	102338816	A5SS	ENST00000558462.5	known	0.33	2	4	2	4	n	0.36	4	7	4	7	y	0.44	8	10	8	10	y	0.27	3	8	3	8	y	0.21	3	11	3	11	y	0.13	2	13	2	13	y	0.0312470684957936	-0.173333	down	ENSG00000022976.16
known_NIR_14387	chr14	21018239;21018663	21018457;21018763	-	21018239	21018763	cassetteExon	ENST00000397844.6	known	0.78	14	4	28;0	4	n	0.85	22	4	44;0	4	n	0.67	12	6	24;0	6	n	1	17	0	34;0	0	n	0.89	16	2	30;2	2	y	1	17	0	34;0	0	n	0.0429819228544756	0.196666666666667	up	ENSG00000165795.24
known_NIR_14406	chr14	21093674	21103103	-	21093674	21094420	5pMXE	ENST00000555270.5	known	-	-	-	-	-	-	0	0	2	0	2	n	0	0	8	0	8	n	1	1	0	1	0	n	0.6	6	4	6	4	y	1	1	0	1	0	n	0.0228601635963225	0.866666666666667	up	ENSG00000165804.16
known_NIR_14508	chr14	22906368;22908380	22908333;22918999	-	22906368;22913821	22909483;22918999	MXE	ENST00000557464.5	known	0.35	33	60	66;0	118;2	n	0.37	25.5	44	51;0	82;6	n	0.29	18	43.5	36;0	87;0	n	0.44	38	47.5	72;4	91;4	y	0.57	39	30	66;12	60;0	n	0.57	43	32	86;0	64;0	n	0.0290973729681503	0.19	up	ENSG00000100461.18
known_NIR_14509	chr14	22906368;22908380	22908333;22918999	-	22906368;22913845	22909483;22918999	MXE	ENST00000555676.5	known	0.35	33	61.5	66;0	118;5	n	0.36	25.5	45.5	51;0	82;9	n	0.26	18	51	36;0	87;15	n	0.42	38	52.5	72;4	91;14	y	0.55	39	32	66;12	60;4	y	0.55	43	35	86;0	64;6	n	0.0308898405651753	0.183333333333333	up	ENSG00000100461.18
known_NIR_14739	chr14	24211829	24212766	-	24211829	24213024	A5SS	ENST00000542700.6	known	0.75	6	2	6	2	n	0.75	12	4	12	4	y	0.8	8	2	8	2	y	1	5	0	5	0	n	1	6	0	6	0	n	1	3	0	3	0	n	0.00506332367381798	0.233333333333333	up	ENSG00000254505.11
known_NIR_14822	chr14	24440926	24442098	-	24440926	24441678	A5SS&ES	ENST00000555225.5	known	0.64	7	4	7	4	y	0.42	10	14	10	14	y	0.5	6	6	6	6	y	0.25	5	15	5	15	y	0.34	10	19	10	19	y	0.25	2	6	2	6	n	0.0468852445439934	-0.24	down	ENSG00000100445.18
known_NIR_14993	chr14	35122635	35122952	+	35122501	35122952	A5SS	ENST00000604073.1	known	0.76	13	4	13	4	y	0.86	18	3	18	3	y	0.71	5	2	5	2	n	1	35	0	35	0	n	1	9	0	9	0	n	1	10	0	10	0	n	0.0368432077764896	0.223333333333333	up	ENSG00000100890.16
known_NIR_15295	chr14	58293138	58297955	-	58293926	58297955	3pMXE	ENST00000554309.1	known	0.65	17	9	17	9	y	0.22	2	7	2	7	n	0.43	6	8	6	8	y	1	6	0	6	0	n	1	12	0	12	0	n	0.86	6	1	6	1	n	0.0392971127263068	0.52	up	ENSG00000257621.8
known_NIR_15296	chr14	58293926	58297955	-	58295811	58297955	A3SS	ENST00000557660.5	known	0.56	9	7	9	7	y	0.24	7	22	7	22	y	0.44	8	10	8	10	y	0	0	12	0	12	n	0	0	24	0	24	n	0.12	1	7	1	7	n	0.0412222631973804	-0.373333	down	ENSG00000257621.8
known_NIR_15338	chr14	58512627	58547781	+	58540136	58547781	5pMXE	ENST00000556235.1	known	0.35	36	68	36	68	y	0.43	27	36	27	36	y	0.4	31	46	31	46	y	0.27	14	37	14	37	y	0.23	23	77	23	77	y	0.17	15	73	15	73	y	0.0114827055875705	-0.17	down	ENSG00000100578.18
known_NIR_15601	chr14	69424202	69428562	+	69424202	69453241	A3SS	ENST00000031146.8	known	0.38	3	5	3	5	n	0.5	5	5	5	5	y	0.6	3	2	3	2	n	0	0	8	0	8	n	0.17	2	10	2	10	y	0	0	4	0	4	n	0.00710129353263227	-0.436667	down	ENSG00000029364.12
known_NIR_15807	chr14	74714943	74715821	+	74714943	74715994	A3SS	ENST00000556814.5	known	1	8	0	8	0	n	1	1	0	1	0	n	0.67	4	2	4	2	n	0.33	2	4	2	4	n	0.39	9	14	9	14	y	0.33	1	2	1	2	n	0.0354537267001699	-0.54	down	ENSG00000119616.11
known_NIR_15836	chr14	74942733	74946379	-	74942733;74946275	74946213;74946379	ES	ENST00000555567.6	known	0.56	55	43.5	55	50;37	y	0.61	52	33	52	39;27	y	0.61	75	48	75	58;38	y	0.8	111	27	111	38;16	y	0.74	67	23	67	25;21	y	0.82	47	10.5	47	11;10	y	0.0040478787132115	0.193333333333333	up	ENSG00000119630.14
known_NIR_15837	chr14	74942733	74946379	-	74946275	74946379	3pMXE	ENST00000555253.1	known	0.6	55	37	55	37	y	0.66	52	27	52	27	y	0.66	75	38	75	38	y	0.87	111	16	111	16	y	0.76	67	21	67	21	y	0.82	47	10	47	10	y	0.0139718374101402	0.176666666666667	up	ENSG00000119630.14
known_NIR_15979	chr14	88391455;88393488	88393393;88396156	+	88391455	88396156	cassetteExon	ENST00000556553.5	known	1	2.5	0	3;2	0	n	0.67	2	1	2;2	1	n	1	2.5	0	0;5	0	n	0.33	2	4	0;4	4	n	0.5	2	2	2;2	2	n	0.58	5.5	4	8;3	4	y	0.0408033269613312	-0.42	down	ENSG00000042317.17
known_NIR_16216	chr14	94110797	94114851	+	94110797	94111659	3pMXE	ENST00000557700.1	known	0	0	14	0	14	n	0.33	2	4	2	4	n	0	0	6	0	6	n	0.8	4	1	4	1	n	-	-	-	-	-	-	0.57	8	6	8	6	y	0.0463235559884878	0.575	up	ENSG00000165949.12
known_NIR_16314	chr15	101178980;101188219	101187993;101235082	-	101178980	101235082	cassetteExon	ENST00000254190.4	known	0.31	8	18	0;16	18	n	0.37	7	12	4;10	12	y	0.15	5.5	31	2;9	31	y	0.06	1	17	0;2	17	n	0	0	25	0;0	25	n	0	0	23	0;0	23	n	0.0494938447774783	-0.256667	down	ENSG00000131873.7
known_NIR_16331	chr15	101365044	101366196	-	101332031	101366196	A3SS	ENST00000676598.1	known	0.21	4	15	4	15	y	0.33	8	16	8	16	y	0.21	4	15	4	15	y	0	0	15	0	15	n	0.12	2	14	2	14	y	0	0	9	0	9	n	0.0206123909064702	-0.21	down	ENSG00000140479.18
known_NIR_16601	chr15	40807868	40809156	+	40807868	40808044	A3SS&ES	ENST00000568062.5	known	0	0	4	0	4	n	0.4	4	6	4	6	y	0	0	1	0	1	n	1	8	0	8	0	n	-	-	-	-	-	-	1	5	0	5	0	n	0.0228601635963225	0.866666666666667	up	ENSG00000166140.17
known_NIR_16747	chr15	43397321	43398041	+	43397321	43398038	A3SS	ENST00000260383.11	known	0.83	55	11	55	11	y	0.74	64	23	64	23	y	0.79	44	12	44	12	y	0.43	43	58	43	58	y	0.63	29	17	29	17	y	0.58	35	25	35	25	y	0.0411757580438196	-0.24	down	ENSG00000137822.13
known_NIR_16817	chr15	44600632	44604803	-	44600632	44604105	5pMXE	ENST00000683838.1	known	0.33	2	4	2	4	n	0.5	8	8	8	8	y	0.67	2	1	2	1	n	0.11	1	8	1	8	n	0	0	6	0	6	n	0	0	2	0	2	n	0.0299675444337858	-0.463333	down	ENSG00000104133.16
known_NIR_16848	chr15	45587525;45592276	45592135;45597880	+	45587525	45597880	cassetteExon	ENST00000562384.5	known	1	5.5	0	6;5	0	n	1	9	0	17;1	0	n	1	2	0	4;0	0	n	0.11	1	8	2;0	8	n	0.47	3.5	4	5;2	4	y	0.43	3	4	6;0	4	n	0.0282503416626943	-0.663333	down	ENSG00000104164.12
known_NIR_17121	chr15	60386086	60397871	-	60386086	60398645	A5SS	ENST00000559818.6	known	0.33	1	2	1	2	n	0.45	5	6	5	6	y	-	-	-	-	-	-	1	8	0	8	0	n	1	5	0	5	0	n	0.63	12	7	12	7	y	0.0437747627165959	0.486666666666667	up	ENSG00000182718.18
known_NIR_17566	chr15	72250092	72251207	-	72250092;72250954	72250845;72251207	ES	ENST00000569795.6	known	0.54	79	67	79	63;71	y	0.47	45	50	45	50;50	y	0.54	75	65	75	66;64	y	0.71	93	38	93	46;30	y	0.68	108	52	108	66;38	y	0.8	107	26	107	28;24	y	0.0113636432676827	0.213333333333333	up	ENSG00000137817.17
known_NIR_17567	chr15	72250092;72250957	72250845;72251207	-	72250092	72251207	cassetteExon	ENST00000616176.4	known	0.33	39	79	63;15	79	y	0.45	37	45	50;24	45	y	0.37	44.5	75	66;23	75	y	0.23	27	93	46;8	93	y	0.27	40.5	108	66;15	108	y	0.16	20	107	28;12	107	y	0.0270852554975561	-0.163333	down	ENSG00000137817.17
known_NIR_17854	chr15	75621056	75625336	-	75621056	75622342	A5SS&ES	ENST00000567134.5	known	0.5	8	8	8	8	y	0.37	10	17	10	17	y	0.5	16	16	16	16	y	0.76	22	7	22	7	y	0.71	35	14	35	14	y	0.64	23	13	23	13	y	0.0125731781841107	0.246666666666667	up	ENSG00000169371.14
known_NIR_17865	chr15	75621056;75622490	75622342;75625336	-	75621056	75625336	cassetteExon	ENST00000564675.5	known	0.33	4	8	8;0	8	n	0.47	9	10	17;1	10	n	0.44	12.5	16	16;9	16	y	0.14	3.5	22	7;0	22	n	0.19	8	35	14;2	35	y	0.22	6.5	23	13;0	23	n	0.0165068043411261	-0.23	down	ENSG00000169371.14
known_NIR_17984	chr15	78590506	78593092	+	78590098	78593092	A5SS	ENST00000394802.4	known	0.31	5	11	5	11	y	0.58	7	5	7	5	y	0.38	5	8	5	8	y	0.17	2	10	2	10	y	0.2	1	4	1	4	n	0	0	3	0	3	n	0.04590653724361	-0.3	down	ENSG00000169684.13
known_NIR_18111	chr15	84200876	84202870	-	84201208	84202870	A3SS	ENST00000400817.7	known	1	15	0	15	0	n	1	22	0	22	0	n	1	8	0	8	0	n	0.71	12	5	12	5	y	0.83	5	1	5	1	n	0.78	7	2	7	2	n	0.0227706092657525	-0.226667	down	ENSG00000225151.10
known_NIR_18275	chr15	90885258	90886961	+	90885585	90886961	A5SS	ENST00000470152.6	known	0	0	12	0	12	n	0	0	18	0	18	n	0.06	2	31	2	31	y	0.13	4	27	4	27	y	0.29	12	30	12	30	y	0.29	4	10	4	10	y	0.0421545342794279	0.216666666666667	up	ENSG00000182511.12
known_NIR_18276	chr15	90885258;90885585	90885412;90886961	+	90885258	90886961	cassetteExon	ENST00000414248.6	known	1	10	0	8;12	0	n	1	20.5	0	23;18	0	n	0.91	19.5	2	8;31	2	y	0.86	25.5	4	24;27	4	y	0.67	24.5	12	19;30	12	y	0.76	12.5	4	15;10	4	y	0.0434974552824735	-0.206667	down	ENSG00000182511.12
known_NIR_18297	chr15	90954948	90956612	+	90955883	90956612	5pMXE	ENST00000554302.1	known	0.42	5	7	5	7	y	0.33	2	4	2	4	n	0.3	6	14	6	14	y	0.57	4	3	4	3	n	0.56	5	4	5	4	n	0.44	7	9	7	9	y	0.0358239903924061	0.173333333333333	up	ENSG00000166965.12
known_NIR_18827	chr16	21158746	21161085	+	21158746	21160978	A3SS	ENST00000574092.1	known	0.4	4	6	4	6	y	0.52	16	15	16	15	y	0.36	4	7	4	7	y	0.1	1	9	1	9	n	0	0	7	0	7	n	0.11	1	8	1	8	n	0.00515492039743803	-0.356667	down	ENSG00000011638.11
known_NIR_19006	chr16	27340273	27342121	+	27341313	27342121	5pMXE	ENST00000170630.6	known	1	11	0	11	0	n	0.85	11	2	11	2	y	1	4	0	4	0	n	0.64	7	4	7	4	y	0.53	8	7	8	7	y	0.5	3	3	3	3	n	0.00423102741385126	-0.393333	down	ENSG00000077238.14
known_NIR_19354	chr16	30533151	30534197	-	30533148	30534197	A3SS	ENST00000569360.1	known	0.12	1	7	1	7	n	0.14	4	25	4	25	y	0.21	5	19	5	19	y	0.39	9	14	9	14	y	0.32	9	19	9	19	y	0.45	10	12	10	12	y	0.009773274979806	0.23	up	ENSG00000261459.1
known_NIR_19465	chr16	3138541	3140689	+	3138541;3139098	3138975;3140689	ES	ENST00000572647.5	known	0	0	13	0	7;19	n	0	0	2	0	0;4	n	0.11	1	8.5	1	6;11	n	0.37	12	20.5	12	4;37	y	0.31	2	4.5	2	0;9	n	0.31	2	4.5	2	2;7	y	0.00536067321765995	0.293333333333333	up	ENSG00000085644.14
known_NIR_19466	chr16	3138541;3139098	3138745;3140689	+	3138541	3140689	cassetteExon	ENST00000574575.2	known	1	13	0	7;19	0	n	1	8	0	12;4	0	n	0.87	6.5	1	2;11	1	n	0.63	20.5	12	4;37	12	y	0.78	7	2	5;9	2	y	0.76	6.5	2	6;7	2	y	0.0220416966664079	-0.233333	down	ENSG00000085644.14
known_NIR_19525	chr16	3448540	3449980	+	3448540	3476222	A3SS	ENST00000575785.2	known	0.38	3	5	3	5	n	0.29	4	10	4	10	y	0.33	2	4	2	4	n	0.6	6	4	6	4	y	0.47	8	9	8	9	y	0.53	9	8	9	8	y	0.015367788007803	0.2	up	ENSG00000285329.1
known_NIR_19648	chr16	4474166	4474554	-	4474166	4474410	A5SS	ENST00000404295.7	known	0.39	25	39	25	39	y	0.41	20	29	20	29	y	0.26	25	71	25	71	y	0.64	47	26	47	26	y	0.54	62	52	62	52	y	0.49	36	38	36	38	y	0.0345699901859865	0.203333333333333	up	ENSG00000153406.14
known_NIR_19866	chr16	56667377	56667966	-	56667380	56667966	A3SS	ENST00000379811.4	known	0.55	6	5	6	5	y	0.54	14	12	14	12	y	0.26	5	14	5	14	y	0.14	4	24	4	24	y	0	0	3	0	3	n	0	0	15	0	15	n	0.0335145905429827	-0.403333	down	ENSG00000125144.14
known_NIR_20380	chr16	68255380	68255766	+	68255380	68255891	A3SS	ENST00000413021.2	known	0.79	33	9	33	9	y	0.65	13	7	13	7	y	0.73	16	6	16	6	y	1	23	0	23	0	n	0.95	35	2	35	2	y	1	21	0	21	0	n	0.0133792294963331	0.26	up	ENSG00000103066.13
known_NIR_20440	chr16	69132689	69133458	+	69132689	69133512	A3SS	ENST00000562237.5	known	0.94	50	3	50	3	y	0.78	46	13	46	13	y	0.89	25	3	25	3	y	0.71	27	11	27	11	y	0.67	35	17	35	17	y	0.64	25	14	25	14	y	0.0375228858424099	-0.196667	down	ENSG00000141076.18
known_NIR_20485	chr16	70148553	70156475	+	70148553	70153391	3pMXE	ENST00000567896.1	known	0.36	10	18	10	18	y	0.29	7	17	7	17	y	0.32	8	17	8	17	y	0	0	10	0	10	n	0	0	5	0	5	n	0.17	4	20	4	20	y	0.0308759232992738	-0.266667	down	ENSG00000090857.14
known_NIR_20520	chr16	70474339	70474626	+	70474339	70474528	A3SS	ENST00000571514.5	known	0.24	4	13	4	13	y	0	0	9	0	9	n	0.18	3	14	3	14	y	0.35	7	13	7	13	y	0.36	5	9	5	9	y	0.56	5	4	5	4	n	0.0465098322661921	0.283333333333333	up	ENSG00000157353.17
known_NIR_20585	chr16	74661451	74666786	-	74664745	74666786	A3SS&ES	ENST00000572337.5	known	0.24	4	13	4	13	y	0.31	5	11	5	11	y	0.25	1	3	1	3	n	-	-	-	-	-	-	0.86	6	1	6	1	n	0.83	5	1	5	1	n	0.00021188674424648	0.578333333333333	up	ENSG00000168411.14
known_NIR_21163	chr16	89686759	89689252	+	89687815	89689252	A5SS&ES	ENST00000502547.5	known	0.56	19	15	19	15	y	0.57	20	15	20	15	y	0.5	28	28	28	28	y	0.76	16	5	16	5	y	0.76	16	5	16	5	y	0.75	12	4	12	4	y	0.00909706223834355	0.213333333333333	up	ENSG00000185324.22
known_NIR_21165	chr16	89686759;89687815	89687449;89689252	+	89686759	89689252	cassetteExon	ENST00000505473.5	known	0.28	7.5	19	0;15	19	n	0.3	8.5	20	2;15	20	y	0.33	14	28	0;28	28	n	0.14	2.5	16	0;5	16	n	0.14	2.5	16	0;5	16	n	0.14	2	12	0;4	12	n	0.00782065925638122	-0.163333	down	ENSG00000185324.22
known_NIR_21166	chr16	89686759;89687815	89687449;89690553	+	89686759;89689306	89689252;89690553	MXE	ENST00000507205.5	known	0.14	2	12.5	0;4	19;6	n	0.15	2.5	14.5	2;3	20;9	y	0.03	0.5	17	0;1	28;6	n	0.24	3.5	11	0;7	16;6	n	0.33	4	8	0;8	16;0	n	0.21	2	7.5	0;4	12;3	n	0.0439262662010762	0.153333333333333	up	ENSG00000185324.22
known_NIR_21171	chr16	89686797	89689252	+	89687815	89689252	A5SS&ES	ENST00000508723.5	known	0.69	34	15	34	15	y	0.78	52	15	52	15	y	0.64	50	28	50	28	y	0.91	53	5	53	5	y	0.9	44	5	44	5	y	0.89	32	4	32	4	y	0.0384506863939791	0.196666666666667	up	ENSG00000185324.22
known_NIR_21194	chr16	89687815;89689306	89689252;89690553	+	89687815	89690553	cassetteExon	ENST00000512912.5	known	0.72	10.5	4	15;6	4	y	0.8	12	3	15;9	3	y	0.94	17	1	28;6	1	n	0.44	5.5	7	5;6	7	y	0.24	2.5	8	5;0	8	n	0.47	3.5	4	4;3	4	y	0.0110115996781995	-0.436667	down	ENSG00000185324.22
known_NIR_21479	chr17	16194639;16198719	16198601;16215362	-	16194639	16215362	cassetteExon	ENST00000268712.8	known	0.23	1.5	5	2;1	5	n	0.33	1	2	1;1	2	n	0.25	3	9	3;3	9	y	-	-	-	-	-	-	0.56	5	4	6;4	4	y	0.5	2	2	0;4	2	n	0.0120815396286791	0.26	up	ENSG00000141027.21
known_NIR_21624	chr17	17303817;17304477	17304364;17306543	+	17303817	17306543	cassetteExon	ENST00000616989.1	known	0.33	5.5	11	0;11	11	n	0.12	1	7	2;0	7	n	0.43	3	4	2;4	4	y	0.56	12.5	10	9;16	10	y	0.58	5.5	4	4;7	4	y	0.85	17	3	21;13	3	y	0.0473568129818822	0.37	up	ENSG00000205309.14
known_NIR_21725	chr17	18701445	18704619	+	18701445	18722237	A3SS	ENST00000572555.5	known	1	17	0	17	0	n	0.91	10	1	10	1	n	1	24	0	24	0	n	0.84	21	4	21	4	y	0.78	7	2	7	2	n	0.75	6	2	6	2	n	0.0112148107529867	-0.18	down	ENSG00000108448.22
known_NIR_21746	chr17	18859475	18865469	+	18856429	18865469	A5SS	ENST00000573432.5	known	0.71	15	6	15	6	y	0.57	12	9	12	9	y	0.79	11	3	11	3	y	1	10	0	10	0	n	1	16	0	16	0	n	1	9	0	9	0	n	0.0404208843415147	0.31	up	ENSG00000141127.15
known_NIR_21748	chr17	18860691	18865469	+	18856429	18865469	A5SS	ENST00000573432.5	known	0	0	6	0	6	n	0.25	3	9	3	9	y	0.4	2	3	2	3	n	1	4	0	4	0	n	1	2	0	2	0	n	1	3	0	3	0	n	0.0214701897692711	0.783333333333333	up	ENSG00000141127.15
known_NIR_21791	chr17	19360388	19371549	-	19360388	19362600	5pMXE	ENST00000575478.7	known	0.29	2	5	2	5	n	0	0	13	0	13	n	0	0	5	0	5	n	0.5	8	8	8	8	y	0.53	8	7	8	7	y	0.4	2	3	2	3	n	0.0439045343818471	0.38	up	ENSG00000108641.19
known_NIR_22088	chr17	32208309	32209350	+	32208309	32253085	A3SS	ENST00000580392.5	known	-	-	-	-	-	-	0.63	12	7	12	7	y	0.64	7	4	7	4	y	1	4	0	4	0	n	1	18	0	18	0	n	0.8	12	3	12	3	y	0.0457753841809351	0.298333333333333	up	ENSG00000126858.19
known_NIR_22181	chr17	36595180	36596828	+	36595180	36598163	A3SS	ENST00000618403.5	known	0.28	15	38	15	38	y	0.25	7	21	7	21	y	0.38	21	35	21	35	y	0.06	1	16	1	16	n	0.05	2	36	2	36	y	0.1	7	64	7	64	y	0.016938527901959	-0.233333	down	ENSG00000278535.5
known_NIR_22461	chr17	42290022	42295619	+	42290022;42292061	42291972;42295619	ES	ENST00000345506.8	known	0.57	4	3	4	3;3	y	0.39	6	9.5	6	4;15	y	0.62	5	3	5	2;4	y	0	0	1.5	0	3;0	n	0	0	5	0	5;5	n	0.32	4	8.5	4	9;8	y	0.0374721359511136	-0.42	down	ENSG00000126561.18
known_NIR_22482	chr17	42562219	42562612	+	42562487	42562612	A5SS	ENST00000585909.1	known	0.71	5	2	5	2	n	0.6	6	4	6	4	y	0.83	10	2	10	2	y	0.86	19	3	19	3	y	1	22	0	22	0	n	1	10	0	10	0	n	0.0477539803629074	0.24	up	ENSG00000068120.15
known_NIR_22585	chr17	43013373	43013476	+	43013379	43013476	A5SS	ENST00000438323.2	known	0.17	7	35	7	35	y	0.21	12	46	12	46	y	0.23	17	57	17	57	y	0.32	21	45	21	45	y	0.51	41	39	41	39	y	0.42	15	21	15	21	y	0.0492000479031461	0.213333333333333	up	ENSG00000068079.8
known_NIR_22702	chr17	44807469	44829523	-	44807469	44830638	A5SS	ENST00000591424.5	known	0.29	4	10	4	10	y	0.17	4	20	4	20	y	0.3	7	16	7	16	y	0.67	2	1	2	1	n	0.53	9	8	9	8	y	0.48	10	11	10	11	y	0.0146936003794776	0.306666666666667	up	ENSG00000182963.11
known_NIR_22794	chr17	46938704	46952663	+	46938704	46940555	3pMXE	ENST00000225567.9	known	0.21	3	11	3	11	y	0.29	6	15	6	15	y	0.46	6	7	6	7	y	0	0	23	0	23	n	0.07	2	28	2	28	y	0	0	6	0	6	n	0.0459396993673237	-0.296667	down	ENSG00000108433.17
known_NIR_22865	chr17	47909730	47915312	+	47897927	47915312	A5SS	ENST00000637314.1	known	0.25	2	6	2	6	n	0.29	5	12	5	12	y	0.36	4	7	4	7	y	0.17	1	5	1	5	n	0.06	1	16	1	16	n	0	0	8	0	8	n	0.0259712549264741	-0.223333	down	ENSG00000167182.15
known_NIR_22989	chr17	4940230;4940642	4940487;4940873	+	4940230	4940873	cassetteExon	ENST00000573404.5	known	0.54	14	12	28;0	12	n	0.6	10.5	7	19;2	7	y	0.57	6.5	5	13;0	5	n	0.76	12.5	4	25;0	4	n	0.84	15.5	3	31;0	3	n	0.67	12	6	24;0	6	n	0.0499940082134514	0.186666666666667	up	ENSG00000108523.16
known_NIR_22992	chr17	4940360	4940873	+	4940230	4940873	A5SS	ENST00000573404.5	known	0.45	10	12	10	12	y	0.46	6	7	6	7	y	0.5	5	5	5	5	y	0.83	19	4	19	4	y	0.8	12	3	12	3	y	0.65	11	6	11	6	y	0.0279006754126923	0.29	up	ENSG00000108523.16
known_NIR_23046	chr17	49622876;49668078	49668027;49677933	-	49622876;49676016	49636759;49677933	MXE	ENST00000665825.1	known	0.38	6	10	11;1	8;12	n	0.12	1	7.5	2;0	0;15	n	0.28	4.5	11.5	5;4	20;3	y	0.88	7	1	8;6	0;2	n	0.52	8	7.5	12;4	7;8	y	0.63	11	6.5	10;12	0;13	n	0.0384295770952255	0.416666666666667	up	ENSG00000121067.19
known_NIR_23554	chr17	63714108;63726695	63726638;63728358	-	63714108	63728358	cassetteExon	ENST00000639835.1	known	0.87	20	3	27;13	3	y	1	7	0	14;0	0	n	1	8.5	0	17;0	0	n	0.6	3	2	4;2	2	n	0.83	10	2	17;3	2	y	0.73	8	3	14;2	3	y	0.0494020918480216	-0.236667	down	ENSG00000266173.7
known_NIR_23728	chr17	72030851;72036591	72036239;72037045	+	72030851	72037045	cassetteExon	ENST00000472655.4	known	0.05	0.5	9	1;0	9	n	0.07	0.5	7	1;0	7	n	0.17	1	5	0;2	5	n	0.27	1.5	4	1;2	4	n	0.3	3	7	4;2	7	y	-	-	-	-	-	-	0.0254810618371291	0.188333333333333	up	ENSG00000256124.6
known_NIR_23778	chr17	7237660	7238455	-	7237660	7238212	5pMXE	ENST00000572789.5	known	0.92	12	1	12	1	n	1	11	0	11	0	n	1	2	0	2	0	n	0.67	8	4	8	4	y	0.6	3	2	3	2	n	0.8	16	4	16	4	y	0.025169052397983	-0.283333	down	ENSG00000040633.13
known_NIR_24042	chr17	75286802;75288591	75288388;75289354	-	75286802	75289354	cassetteExon	ENST00000442286.6	known	0.54	7	6	10;4	6	y	0.51	9.5	9	12;7	9	y	0.38	13.5	22	23;4	22	y	0.68	17	8	30;4	8	y	0.73	13.5	5	15;12	5	y	0.59	11.5	8	13;10	8	y	0.0427585276627054	0.19	up	ENSG00000125454.12
known_NIR_24955	chr17	82244831	82248875	-	82246433	82248875	3pMXE	ENST00000580565.1	known	0.67	71	35	71	35	y	0.69	62	28	62	28	y	0.68	66	31	66	31	y	0.83	78	16	78	16	y	0.88	68	9	68	9	y	0.92	70	6	70	6	y	0.0137427543485454	0.196666666666667	up	ENSG00000141551.14
known_NIR_25390	chr18	3450070	3456354	+	3418215	3456354	A5SS	ENST00000552383.5	known	1	5	0	5	0	n	1	7	0	7	0	n	1	6	0	6	0	n	0.67	4	2	4	2	n	0.76	13	4	13	4	y	0.58	7	5	7	5	y	0.0239078396422749	-0.33	down	ENSG00000177426.22
known_NIR_25403	chr18	3451775	3456354	+	3418215	3456354	A5SS	ENST00000552383.5	known	1	16	0	16	0	n	1	4	0	4	0	n	1	5	0	5	0	n	0.71	5	2	5	2	n	0.56	5	4	5	4	n	0.75	15	5	15	5	y	0.0299406775030522	-0.326667	down	ENSG00000177426.22
known_NIR_25404	chr18	3451775	3456354	+	3447797	3456354	A5SS	ENST00000618001.4	known	0.5	16	16	16	16	y	0.44	4	5	4	5	n	0.62	5	3	5	3	n	0.18	5	23	5	23	y	0.19	5	22	5	22	y	0.31	15	33	15	33	y	0.0136265730540513	-0.293333	down	ENSG00000177426.22
known_NIR_25420	chr18	3455258	3456354	+	3449656	3456354	A5SS	ENST00000549253.5	known	0	0	8	0	8	n	0	0	4	0	4	n	-	-	-	-	-	-	1	12	0	12	0	n	0.88	15	2	15	2	y	-	-	-	-	-	-	0.0405802531145148	0.94	up	ENSG00000177426.22
known_NIR_25468	chr18	36681570	36693209	+	36681570;36687178	36687128;36693209	ES	ENST00000257209.8	known	0.86	6	1	6	0;2	n	0.5	5	5	5	6;4	y	0.82	9	2	9	2;2	y	0.4	4	6	4	6;6	y	0.14	1	6	1	4;8	n	0	0	1.5	0	3;0	n	0.0287408327956172	-0.546667	down	ENSG00000134775.15
known_NIR_25812	chr18	9708444	9722742	+	9708444	9792154	A3SS	ENST00000578734.5	known	0.67	4	2	4	2	n	0.83	10	2	10	2	y	1	1	0	1	0	n	0	0	4	0	4	n	0	0	12	0	12	n	0	0	4	0	4	n	0.0128211436801721	-0.833333	down	ENSG00000168461.13
known_NIR_26183	chr19	12679922	12680150	-	12679922	12680196	A5SS	ENST00000595912.5	known	0.5	7	7	7	7	y	1	9	0	9	0	n	0.62	13	8	13	8	y	0.2	3	12	3	12	y	0.25	4	12	4	12	y	0	0	12	0	12	n	0.0467253091354188	-0.556667	down	ENSG00000095059.16
known_NIR_26266	chr19	13115466	13116106	-	13115466	13116146	A5SS	ENST00000591717.5	known	0.36	4	7	4	7	y	0.56	5	4	5	4	n	0.45	13	16	13	16	y	0.14	4	24	4	24	y	0	0	31	0	31	n	0.14	2	12	2	12	y	0.00905376017204459	-0.363333	down	ENSG00000104907.13
known_NIR_26300	chr19	13774574	13778052	+	13774903	13778052	5pMXE	ENST00000593274.1	known	0.93	25	2	25	2	y	0.93	52	4	52	4	y	0.87	45	7	45	7	y	0.62	21	13	21	13	y	0.6	31	21	31	21	y	0.73	24	9	24	9	y	0.0111203295042229	-0.26	down	ENSG00000104979.9
known_NIR_26432	chr19	1482475	1483284	-	1482475;1483020	1482896;1483284	ES	ENST00000591201.5	known	0.52	6	5.5	6	8;3	y	0.63	6	3.5	6	4;3	y	0.35	4	7.5	4	12;3	y	0.25	2	6	2	6;6	y	0	0	5	0	7;3	n	0	0	6.5	0	11;2	n	0.0232750995160808	-0.416667	down	ENSG00000115257.15
known_NIR_26566	chr19	16646800	16647120	-	16631724	16647120	A3SS	ENST00000594662.5	known	0.83	29	6	29	6	y	0.92	33	3	33	3	y	0.8	40	10	40	10	y	0.7	26	11	26	11	y	0.62	29	18	29	18	y	0.63	12	7	12	7	y	0.0135041601410799	-0.2	down	ENSG00000214046.9
known_NIR_26800	chr19	18991149	18993648	-	18991149	18991340	5pMXE	ENST00000597095.5	known	0.58	81	59	81	59	y	0.68	32	15	32	15	y	0.61	48	31	48	31	y	0.45	41	51	41	51	y	0.3	35	80	35	80	y	0.39	22	34	22	34	y	0.0133278696285834	-0.243333	down	ENSG00000064607.17
known_NIR_26894	chr19	19386138	19465340	+	19386138;19436219	19436131;19465340	ES	ENST00000494516.6	known	0.5	5	5	5	6;4	y	0.64	9	5	9	3;7	y	0.44	4	5	4	3;7	y	0.78	9	2.5	9	0;5	n	1	1	0	1	0;0	n	0.94	8	0.5	8	0;1	n	0.0129692750081694	0.38	up	ENSG00000167491.18
known_NIR_26951	chr19	21186287	21189865	+	21184597	21189865	A5SS	ENST00000593426.1	known	1	1	0	1	0	n	1	4	0	4	0	n	0.61	11	7	11	7	y	0	0	18	0	18	n	0.57	4	3	4	3	n	0.14	1	6	1	6	n	0.0461150970527616	-0.633333	down	ENSG00000196705.8
known_NIR_27136	chr19	34428570	34430093	+	34428570	34434868	A3SS	ENST00000586313.1	known	0.82	14	3	14	3	y	0.8	8	2	8	2	y	-	-	-	-	-	-	1	4	0	4	0	n	1	2	0	2	0	n	1	5	0	5	0	n	0.0334754167131481	0.19	up	ENSG00000126261.13
known_NIR_27360	chr19	36089306;36090520	36090445;36092689	+	36089306	36092689	cassetteExon	ENST00000680858.1	known	0.83	45.5	9	85;6	9	y	0.79	30.5	8	60;1	8	n	0.79	33.5	9	65;2	9	y	0.93	40	3	76;4	3	y	1	24.5	0	47;2	0	n	0.94	14.5	1	27;2	1	n	0.00702155989928777	0.153333333333333	up	ENSG00000075702.19
known_NIR_27470	chr19	38309643	38315723	-	38309643	38315425	A5SS	ENST00000585563.5	known	0.79	15	4	15	4	y	0.83	19	4	19	4	y	0.75	12	4	12	4	y	1	7	0	7	0	n	1	11	0	11	0	n	1	22	0	22	0	n	0.0118786694754341	0.21	up	ENSG00000167645.17
known_NIR_27567	chr19	39420996	39421283	+	39420996;39421113	39421075;39421283	ES	ENST00000425673.6	known	0.32	6	13	6	11;15	y	0.28	4	10.5	4	12;9	y	0.54	7	6	7	5;7	y	0.11	2	17	2	9;25	y	0.04	1	25.5	1	19;32	n	0	0	14	0	9;19	n	0.0406328126636185	-0.33	down	ENSG00000090924.15
known_NIR_27568	chr19	39420996	39421283	+	39421113	39421283	5pMXE	ENST00000594307.1	known	0.29	6	15	6	15	y	0.31	4	9	4	9	y	0.5	7	7	7	7	y	0.07	2	25	2	25	y	0.03	1	32	1	32	n	0	0	19	0	19	n	0.0294578647057603	-0.333333	down	ENSG00000090924.15
known_NIR_27666	chr19	40348768	40366419	+	40348768	40365553	A3SS&ES	ENST00000596682.5	known	0.27	25	67	25	67	y	0.19	14	58	14	58	y	0.26	27	78	27	78	y	0.55	39	32	39	32	y	0.45	49	59	49	59	y	0.36	25	44	25	44	y	0.0428435918096051	0.213333333333333	up	ENSG00000105223.20
known_NIR_27667	chr19	40348768	40366419	+	40348768	40365718	A3SS&ES	ENST00000409587.5	known	0.49	25	26	25	26	y	0.61	14	9	14	9	y	0.47	27	30	27	30	y	0.71	39	16	39	16	y	0.71	49	20	49	20	y	0.76	25	8	25	8	y	0.0306807751648282	0.203333333333333	up	ENSG00000105223.20
known_NIR_27669	chr19	40348768	40366419	+	40348768;40365930	40365553;40366419	ES	ENST00000594085.5	known	0.29	25	62.5	25	67;58	y	0.2	14	56	14	58;54	y	0.28	27	70	27	78;62	y	0.42	39	54	39	32;76	y	0.46	49	56.5	49	59;54	y	0.36	25	44	25	44;44	y	0.0183103685913296	0.156666666666667	up	ENSG00000105223.20
known_NIR_27675	chr19	40348768;40365585	40365553;40366419	+	40348768	40366419	cassetteExon	ENST00000602131.5	known	0.62	40	25	67;13	25	y	0.71	34.5	14	58;11	14	y	0.64	47.5	27	78;17	27	y	0.35	21	39	32;10	39	y	0.47	44	49	59;29	49	y	0.52	27.5	25	44;11	25	y	0.0337222577231107	-0.21	down	ENSG00000105223.20
known_NIR_27683	chr19	40348768;40365930	40365718;40366419	+	40348768	40366419	cassetteExon	ENST00000602131.5	known	0.63	42	25	26;58	25	y	0.69	31.5	14	9;54	14	y	0.63	46	27	30;62	27	y	0.54	46	39	16;76	39	y	0.43	37	49	20;54	49	y	0.51	26	25	8;44	25	y	0.0221376843580525	-0.156667	down	ENSG00000105223.20
known_NIR_27744	chr19	40744196	40744559	-	40743981	40744559	A3SS	ENST00000470681.5	known	0.76	31	10	31	10	y	0.67	30	15	30	15	y	0.71	55	22	55	22	y	0.55	22	18	22	18	y	0.38	15	24	15	24	y	0.42	25	35	25	35	y	0.0200791719598769	-0.263333	down	ENSG00000188493.15
known_NIR_27820	chr19	41382921	41383715	+	41382921	41383863	A3SS	ENST00000604123.5	known	0.26	7	20	7	20	y	0.11	3	24	3	24	y	0.15	6	33	6	33	y	0.33	13	26	13	26	y	0.4	19	29	19	29	y	0.3	8	19	8	19	y	0.041588057447821	0.17	up	ENSG00000142046.15
known_NIR_27866	chr19	41884493	41888064	+	41883289	41888064	A5SS	ENST00000600387.5	known	0.27	35	97	35	97	y	0.13	24	154	24	154	y	0.17	26	128	26	128	y	0.41	74	105	74	105	y	0.47	45	50	45	50	y	0.34	26	51	26	51	y	0.0184458551434296	0.216666666666667	up	ENSG00000076928.18
known_NIR_28078	chr19	45358912	45361524	-	45357543	45361524	A3SS	ENST00000684458.1	known	0.56	5	4	5	4	n	0.38	3	5	3	5	n	0.62	16	10	16	10	y	-	-	-	-	-	-	1	7	0	7	0	n	1	6	0	6	0	n	0.0218330248729331	0.48	up	ENSG00000104884.17
known_NIR_28225	chr19	46748088;46748717	46748515;46755412	+	46748088	46755412	cassetteExon	ENST00000601299.5	known	0.84	10.5	2	17;4	2	y	0.86	18.5	3	26;11	3	y	0.8	16.5	4	26;7	4	y	1	12.5	0	25;0	0	n	1	14	0	24;4	0	n	1	10	0	13;7	0	n	0.0110152848384555	0.166666666666667	up	ENSG00000181027.11
known_NIR_28226	chr19	46748088;46748884	46748515;46755412	+	46748088	46755412	cassetteExon	ENST00000601299.5	known	0.85	11	2	17;5	2	y	0.85	17.5	3	26;9	3	y	0.78	14.5	4	26;3	4	y	1	20.5	0	25;16	0	n	1	14	0	24;4	0	n	1	15	0	13;17	0	n	0.0176431492804648	0.173333333333333	up	ENSG00000181027.11
known_NIR_28505	chr19	49479047	49480552	+	49479047;49480476	49480298;49480552	ES	ENST00000601800.5	known	0.19	5	21	5	12;30	y	0.18	4	18	4	11;25	y	0.19	7	30	7	17;43	y	0.1	3	27.5	3	27;28	y	0	0	26	0	21;31	n	0	0	24	0	20;28	n	0.0429294356724007	-0.153333	down	ENSG00000090554.13
known_NIR_28614	chr19	49664673	49665635	-	49664673	49665631	A5SS	ENST00000593922.5	known	0	0	3	0	3	n	0	0	6	0	6	n	0.18	3	14	3	14	y	1	2	0	2	0	n	0.54	7	6	7	6	y	1	8	0	8	0	n	0.0239784613780539	0.786666666666667	up	ENSG00000126456.16
known_NIR_28654	chr19	49680238	49680487	+	49680253	49680487	A5SS	ENST00000528623.5	known	0.29	16	40	16	40	y	0.23	12	41	12	41	y	0.14	9	54	9	54	y	0.45	31	38	31	38	y	0.39	20	31	20	31	y	0.43	15	20	15	20	y	0.0294877633098963	0.203333333333333	up	ENSG00000126457.22
known_NIR_28705	chr19	49866528	49867054	-	49866445	49867054	A3SS	ENST00000627232.2	known	0.07	3	39	3	39	y	0.07	5	65	5	65	y	0.03	2	72	2	72	y	0.19	22	92	22	92	y	0.24	17	54	17	54	y	0.22	12	42	12	42	y	0.00129435089253443	0.16	up	ENSG00000039650.12
known_NIR_28815	chr19	53086321;53091553	53091413;53091637	-	53086321	53091637	cassetteExon	ENST00000418871.5	known	0.33	1	2	2;0	2	n	0.56	2.5	2	5;0	2	n	0.69	4.5	2	5;4	2	y	1	0.5	0	1;0	0	n	1	2	0	2;2	0	n	1	1.5	0	3;0	0	n	0.0460555945476039	0.473333333333333	up	ENSG00000170949.18
known_NIR_28836	chr19	54102959	54103114	+	54102898	54103114	A5SS	ENST00000391763.3	known	0.55	11	9	11	9	y	0.73	8	3	8	3	y	0.58	14	10	14	10	y	0.12	3	23	3	23	y	0.4	4	6	4	6	y	0.21	5	19	5	19	y	0.0245590136827563	-0.376667	down	ENSG00000170906.16
known_NIR_28861	chr19	54153840	54155258	+	54153840	54153944	3pMXE	ENST00000457463.1	known	0.75	27	9	27	9	y	0.79	22	6	22	6	y	0.67	34	17	34	17	y	0.55	21	17	21	17	y	0.48	20	22	20	22	y	0.55	23	19	23	19	y	0.0110278620590555	-0.21	down	ENSG00000088038.19
known_NIR_29069	chr19	58279147	58285717	+	58246794	58285717	A5SS	ENST00000637233.1	known	1	7	0	7	0	n	0.9	9	1	9	1	n	1	3	0	3	0	n	0.58	7	5	7	5	y	-	-	-	-	-	-	0.5	2	2	2	2	n	0.00931263233360594	-0.426667	down	ENSG00000283515.1
known_NIR_29080	chr19	58369361	58369819	-	58369361	58369717	A5SS	ENST00000427624.2	known	0	0	5	0	5	n	0.29	4	10	4	10	y	0.36	8	14	8	14	y	0.56	15	12	15	12	y	1	5	0	5	0	n	0.64	14	8	14	8	y	0.0436693954114991	0.516666666666667	up	ENSG00000152475.7
known_NIR_29385	chr19	9811717	9814138	-	9811717	9813231	5pMXE	ENST00000591009.1	known	0.62	5	3	5	3	n	0.64	7	4	7	4	y	1	4	0	4	0	n	0.44	8	10	8	10	y	0	0	4	0	4	n	0	0	3	0	3	n	0.0354256320459199	-0.606667	down	ENSG00000127452.9
known_NIR_29515	chr2	111197194	111233628	-	111208661	111233628	3pMXE	ENST00000662635.1	known	0.67	4	2	4	2	n	0.67	4	2	4	2	n	0.67	4	2	4	2	n	0	0	10	0	10	n	0.2	2	8	2	8	y	0.29	2	5	2	5	n	0.0274377429624524	-0.506667	down	ENSG00000172965.17
known_NIR_29519	chr2	111197194;111208661	111208488;111233628	-	111197194	111233628	cassetteExon	ENST00000661559.1	known	0.2	1	4	0;2	4	n	0.2	1	4	0;2	4	n	0.2	1	4	0;2	4	n	1	5	0	0;10	0	n	0.8	8	2	8;8	2	y	0.64	3.5	2	2;5	2	n	0.0276384201328256	0.613333333333333	up	ENSG00000172965.17
known_NIR_29529	chr2	111197194;111208977	111208488;111233628	-	111197194	111233628	cassetteExon	ENST00000661559.1	known	0	0	4	0;0	4	n	0.11	0.5	4	0;1	4	n	0.33	2	4	0;4	4	n	1	1	0	0;2	0	n	0.71	5	2	8;2	2	y	0.69	4.5	2	2;7	2	y	0.00943390527210366	0.653333333333333	up	ENSG00000172965.17
known_NIR_29551	chr2	111208661;111208977	111208756;111233628	-	111208661	111233628	cassetteExon	ENST00000673775.1	known	0.81	8.5	2	17;0	2	n	0.75	6	2	11;1	2	n	0.88	14	2	24;4	2	y	0.58	14	10	26;2	10	y	0.64	14	8	26;2	8	y	0.71	12	5	17;7	5	y	0.032900038854035	-0.17	down	ENSG00000172965.17
known_NIR_29560	chr2	111208661;111233739	111233628;111344061	-	111208661;111248241	111208756;111344061	MXE	ENST00000670295.1	known	0.24	5	16	2;8	17;15	y	0.15	2.5	14	2;3	11;17	y	0.15	3.5	20.5	2;5	24;17	y	0.32	8.5	18	10;7	26;10	y	0.28	8	21	8;8	26;16	y	0.39	11	17.5	5;17	17;18	y	0.0271927385351155	0.15	up	ENSG00000172965.17
known_NIR_29561	chr2	111208661;111233739	111233628;111344061	-	111208661;111248241	111239802;111344061	MXE	ENST00000643013.1	known	0.4	5	7.5	2;8	0;15	n	0.23	2.5	8.5	2;3	0;17	n	0.29	3.5	8.5	2;5	0;17	n	0.63	8.5	5	10;7	0;10	n	0.44	8	10	8;8	4;16	y	0.55	11	9	5;17	0;18	n	0.0352311941452298	0.233333333333333	up	ENSG00000172965.17
known_NIR_29572	chr2	111208661;111248241	111248148;111344061	-	111208661;111233739	111233628;111344061	MXE	ENST00000662635.1	known	0.63	8.5	5	2;15	2;8	y	0.8	10	2.5	3;17	2;3	y	0.76	11	3.5	5;17	2;5	y	0.47	7.5	8.5	5;10	10;7	y	0.54	9.5	8	3;16	8;8	y	0.56	14	11	10;18	5;17	y	0.0369912095316536	-0.206667	down	ENSG00000172965.17
known_NIR_29589	chr2	111233739;111239996	111239802;111344061	-	111233739;111248241	111248148;111344061	MXE	ENST00000662335.1	known	0.34	5	9.5	4;6	4;15	y	0.35	4.5	8.5	2;7	0;17	n	0.26	3	8.5	4;2	0;17	n	0.47	4.5	5	4;5	0;10	n	0.5	8	8	8;8	0;16	n	0.49	8.5	9	2;15	0;18	n	0.0194843286660059	0.17	up	ENSG00000172965.17
known_NIR_29590	chr2	111233739;111248241	111248148;111344061	-	111233739	111344061	cassetteExon	ENST00000674132.1	known	0.54	9.5	8	4;15	8	y	0.74	8.5	3	0;17	3	n	0.63	8.5	5	0;17	5	n	0.42	5	7	0;10	7	n	0.5	8	8	0;16	8	n	0.35	9	17	0;18	17	n	0.0460327523729253	-0.213333	down	ENSG00000172965.17
known_NIR_29600	chr2	111314562	111344061	-	111233739	111344061	A3SS	ENST00000674132.1	known	0.2	2	8	2	8	y	0.25	1	3	1	3	n	0.29	2	5	2	5	n	0	0	7	0	7	n	0	0	8	0	8	n	0	0	17	0	17	n	0.0109567742902953	-0.246667	down	ENSG00000172965.17
known_NIR_29924	chr2	143952843;143970762	143970653;144007182	-	143952843	144007182	cassetteExon	ENST00000392867.7	known	0.63	15.5	9	6;25	9	y	0.36	5	9	3;7	9	y	0.43	3	4	4;2	4	y	1	12	0	2;22	0	n	1	5	0	9;1	0	n	0.76	6.5	2	2;11	2	y	0.0171659130898764	0.446666666666667	up	ENSG00000121964.15
known_NIR_29926	chr2	143952843;144007535	144007182;144141882	-	143952843;143970762	143957195;144141882	MXE	ENST00000409298.5	known	0.7	13	5.5	9;17	11;0	n	0.68	12.5	6	9;16	12;0	n	0.58	12.5	9	4;21	18;0	n	0.53	8	7	0;16	14;0	n	0.49	11.5	12	0;23	24;0	n	0.37	5.5	9.5	2;9	17;2	y	0.0383621388705066	-0.19	down	ENSG00000121964.15
known_NIR_29940	chr2	148690373	148691542	+	148690373	148743622	A3SS	ENST00000457184.5	known	0.42	10	14	10	14	y	0.41	7	10	7	10	y	0.42	10	14	10	14	y	0.53	9	8	9	8	y	0.6	24	16	24	16	y	0.67	22	11	22	11	y	0.0444700081018051	0.183333333333333	up	ENSG00000135999.12
known_NIR_30046	chr2	169563350	169571653	-	169563350;169569252	169569184;169571653	ES	ENST00000453153.7	known	0.26	10	29	10	43;15	y	0.31	8	18	8	17;19	y	0.33	7	14	7	15;13	y	0.39	13	20.5	13	16;25	y	0.43	10	13	10	20;6	y	0.53	20	17.5	20	25;10	y	0.0498592698479778	0.15	up	ENSG00000138399.18
known_NIR_30050	chr2	169584899	169603642	+	169584490	169603642	A5SS	ENST00000414307.6	known	0.4	4	6	4	6	y	0.53	10	9	10	9	y	0.42	5	7	5	7	y	0.17	1	5	1	5	n	0.09	2	21	2	21	y	0.32	7	15	7	15	y	0.0414016567977696	-0.256667	down	ENSG00000138398.17
known_NIR_30098	chr2	171392197;171414726	171414603;171434674	-	171392197	171434674	cassetteExon	ENST00000612742.5	known	1	1	0	0;2	0	n	-	-	-	-	-	-	1	3	0	4;2	0	n	0.2	0.5	2	1;0	2	n	0.44	4	5	6;2	5	y	0.27	3	8	5;1	8	n	0.0103008392710351	-0.696667	down	ENSG00000123600.21
known_NIR_30232	chr2	178430889	178432170	+	178430889	178433382	A3SS	ENST00000453026.7	known	0.22	4	14	4	14	y	0.2	3	12	3	12	y	0.12	2	14	2	14	y	0.06	1	16	1	16	n	0	0	6	0	6	n	0	0	16	0	16	n	0.0164050530597457	-0.16	down	ENSG00000223960.7
known_NIR_30288	chr2	181475066	181478757	+	181475066;181475288	181475159;181478757	ES	ENST00000397033.7	known	0.15	2	11	2	14;8	y	0.27	4	11	4	6;16	y	0.14	2	12	2	9;15	y	0	0	3	0	6;0	n	0	0	6.5	0	8;5	n	0	0	7	0	7;7	n	0.0465926855502016	-0.186667	down	ENSG00000115232.14
known_NIR_30621	chr2	203328631;203355324	203355154;203366877	+	203328631;203351678	203351555;203366877	MXE	ENST00000447762.5	known	0	0	2	0;0	1;3	n	0.33	1	2	0;2	0;4	n	0.4	2	3	2;2	3;3	y	-	-	-	-	-	-	1	2	0	0;4	0;0	n	1	2	0	0;4	0;0	n	0.0255536112946458	0.756666666666667	up	ENSG00000138443.17
known_NIR_30672	chr2	207624404	207625265	-	207624404	207625062	5pMXE	ENST00000432416.5	known	0.17	5	25	5	25	y	0.28	7	18	7	18	y	0.15	7	40	7	40	y	0.47	16	18	16	18	y	0.67	22	11	22	11	y	0.71	17	7	17	7	y	0.0149252786216014	0.416666666666667	up	ENSG00000144401.14
known_NIR_30674	chr2	207624404	207625677	-	207624404	207625265	5pMXE	ENST00000425132.5	known	0.38	3	5	3	5	n	0.36	4	7	4	7	y	0.36	4	7	4	7	y	0.11	2	16	2	16	y	0.08	2	22	2	22	y	0	0	17	0	17	n	0.00928808481351982	-0.303333	down	ENSG00000144401.14
known_NIR_30909	chr2	219444984	219447974	+	219445161	219447974	A5SS	ENST00000312358.12	known	0.25	1	3	1	3	n	0.62	5	3	5	3	n	0.29	4	10	4	10	y	1	2	0	2	0	n	0.78	7	2	7	2	n	0.67	8	4	8	4	y	0.0494779374424737	0.43	up	ENSG00000072195.15
known_NIR_31022	chr2	230310211	230310743	+	230310039	230310743	A5SS	ENST00000420434.7	known	0.5	2	2	2	2	n	0.29	2	5	2	5	n	0.36	4	7	4	7	y	0	0	3	0	3	n	0.09	1	10	1	10	n	-	-	-	-	-	-	0.0214243263080411	-0.338333	down	ENSG00000079263.19
known_NIR_31255	chr2	237973225	237973649	+	237973225	237994744	A3SS	ENST00000434137.2	known	0.79	15	4	15	4	y	0.46	6	7	6	7	y	1	7	0	7	0	n	0	0	15	0	15	n	0	0	5	0	5	n	0.29	4	10	4	10	y	0.0325083662837328	-0.653333	down	ENSG00000184182.19
known_NIR_31271	chr2	237973747	237987963	+	237967132	237987963	A5SS	ENST00000445676.5	known	0.95	18	1	18	1	n	-	-	-	-	-	-	0.87	20	3	20	3	y	0.44	4	5	4	5	n	0.36	4	7	4	7	y	0.25	2	6	2	6	n	0.00376840323613851	-0.56	down	ENSG00000184182.19
known_NIR_31295	chr2	238016633	238030556	+	238016633	238035878	A3SS	ENST00000449191.1	known	0.2	1	4	1	4	n	0.15	2	11	2	11	y	0.27	4	11	4	11	y	0.45	5	6	5	6	y	0.44	7	9	7	9	y	0.54	7	6	7	6	y	0.00471469336702535	0.27	up	ENSG00000258984.5
known_NIR_31862	chr2	30148305	30156628	+	30148541	30156628	A5SS	ENST00000379519.7	known	0.17	2	10	2	10	y	0.11	2	16	2	16	y	0.17	4	19	4	19	y	0	0	11	0	11	n	0	0	13	0	13	n	0	0	5	0	5	n	0.0173173268793724	-0.15	down	ENSG00000119801.13
known_NIR_32069	chr2	43895566;43896544	43896419;43896634	-	43895566	43896634	cassetteExon	ENST00000682585.1	known	0.84	20.5	4	11;30	4	y	1	7.5	0	0;15	0	n	0.84	10.5	2	3;18	2	y	0.53	13.5	12	0;27	12	n	0.63	23.5	14	9;38	14	y	0.6	10.5	7	6;15	7	y	0.0137235798920102	-0.306667	down	ENSG00000138095.20
known_NIR_32307	chr2	63944655	63949037	-	63944655;63947490	63947383;63949037	ES	ENST00000409558.8	known	0.36	4	7	4	6;8	y	0.23	4	13.5	4	16;11	y	0.45	5	6	5	4;8	y	0	0	40.5	0	48;33	n	0	0	16.5	0	19;14	n	0	0	20	0	25;15	n	0.0322964211855903	-0.346667	down	ENSG00000143952.20
known_NIR_32373	chr2	70050268	70051203	-	70048957	70051203	A3SS	ENST00000413791.5	known	0.31	16	35	16	35	y	0.31	8	18	8	18	y	0.35	8	15	8	15	y	0.17	4	20	4	20	y	0	0	20	0	20	n	0	0	14	0	14	n	0.036389201008421	-0.266667	down	ENSG00000179818.15
known_NIR_32374	chr2	70050268	70051203	-	70050252	70051203	A3SS	ENST00000655481.1	known	0.24	16	51	16	51	y	0.19	8	34	8	34	y	0.31	8	18	8	18	y	0.12	4	28	4	28	y	0	0	43	0	43	n	0	0	45	0	45	n	0.0182163528759212	-0.206667	down	ENSG00000179818.15
known_NIR_32376	chr2	70051305	70053731	-	70051305	70085547	A5SS	ENST00000419542.4	known	0.74	14	5	14	5	y	0.68	15	7	15	7	y	1	8	0	8	0	n	0.23	5	17	5	17	y	0.19	6	25	6	25	y	0.26	5	14	5	14	y	0.023632796140817	-0.58	down	ENSG00000179818.15
known_NIR_32383	chr2	70051305	70083538	-	70051305	70053731	5pMXE	ENST00000630280.2	known	0.33	7	14	7	14	y	0.25	5	15	5	15	y	0.11	1	8	1	8	n	0.5	5	5	5	5	y	0.54	7	6	7	6	y	0.67	10	5	10	5	y	0.015949671414019	0.34	up	ENSG00000179818.15
known_NIR_32388	chr2	70051305	70085547	-	70051305	70083507	5pMXE	ENST00000625864.2	known	0.16	5	27	5	27	y	0.33	7	14	7	14	y	0	0	17	0	17	n	0.39	17	27	17	27	y	0.61	25	16	25	16	y	0.67	14	7	14	7	y	0.0376000152643987	0.393333333333333	up	ENSG00000179818.15
known_NIR_32390	chr2	70051305	70085547	-	70083687	70085547	3pMXE	ENST00000625724.1	known	0.11	5	40	5	40	y	0.18	7	32	7	32	y	0	0	49	0	49	n	0.4	17	25	17	25	y	0.39	25	39	25	39	y	0.26	14	40	14	40	y	0.0223190383162309	0.253333333333333	up	ENSG00000179818.15
known_NIR_32408	chr2	70051305;70083687	70083507;70085547	-	70051305	70085547	cassetteExon	ENST00000419542.4	known	0.87	33.5	5	27;40	5	y	0.77	23	7	14;32	7	y	1	33	0	17;49	0	n	0.6	26	17	27;25	17	y	0.52	27.5	25	16;39	25	y	0.63	23.5	14	7;40	14	y	0.029553402388442	-0.296667	down	ENSG00000179818.15
known_NIR_32413	chr2	70051305;70083687	70083538;70085547	-	70051305	70085547	cassetteExon	ENST00000419542.4	known	0.82	23.5	5	7;40	5	y	0.73	18.5	7	5;32	7	y	1	25	0	1;49	0	n	0.47	15	17	5;25	17	y	0.48	23	25	7;39	25	y	0.64	25	14	10;40	14	y	0.035156005423702	-0.32	down	ENSG00000179818.15
known_NIR_32450	chr2	70289372	70293153	-	70289372	70291281	A5SS&ES	ENST00000438261.5	known	1	6	0	6	0	n	1	10	0	10	0	n	0.67	2	1	2	1	n	-	-	-	-	-	-	0.17	2	10	2	10	y	0	0	1	0	1	n	0.0104546569157151	-0.805	down	ENSG00000143977.14
known_NIR_32451	chr2	70289372	70293153	-	70289372	70292675	A5SS	ENST00000482975.6	known	0.3	6	14	6	14	y	0.27	10	27	10	27	y	0.15	2	11	2	11	y	0	0	13	0	13	n	0.09	2	20	2	20	y	0	0	3	0	3	n	0.0243691294580754	-0.21	down	ENSG00000143977.14
known_NIR_32618	chr2	74458537	74459643	+	74459562	74459643	A5SS&ES	ENST00000474185.5	known	0.8	16	4	16	4	y	0.75	12	4	12	4	y	0.65	17	9	17	9	y	0.57	8	6	8	6	y	0.36	8	14	8	14	y	0.39	11	17	11	17	y	0.0260523960684967	-0.293333	down	ENSG00000239779.7
known_NIR_32629	chr2	74458671;74459098	74458832;74459643	+	74458671;74459562	74459478;74459643	MXE	ENST00000464774.6	known	0.85	11	2	2;20	0;4	n	0.84	10.5	2	5;16	0;4	n	0.65	8.5	4.5	2;15	0;9	n	0.42	4	5.5	6;2	5;6	y	0.33	3.5	7	0;7	0;14	n	0.57	11.5	8.5	8;15	0;17	n	0.0238458071200308	-0.34	down	ENSG00000239779.7
known_NIR_32641	chr2	74459098	74459643	+	74459562	74459643	A5SS	ENST00000484744.5	known	0.83	20	4	20	4	y	0.8	16	4	16	4	y	0.62	15	9	15	9	y	0.25	2	6	2	6	n	0.33	7	14	7	14	y	0.47	15	17	15	17	y	0.0121130562014527	-0.4	down	ENSG00000239779.7
known_NIR_33317	chr20	32784859	32787230	+	32784859;32786627	32786502;32787230	ES	ENST00000328111.6	known	0.37	8	13.5	8	15;12	y	0.25	3	9	3	5;13	y	0.33	8	16	8	12;20	y	0.6	21	14	21	12;16	y	0.67	10	5	10	6;4	y	0.54	7	6	7	10;2	y	0.00517341647569492	0.286666666666667	up	ENSG00000088305.18
known_NIR_33589	chr20	36684475;36707007	36706972;36721679	-	36684475;36688784	36687492;36721679	MXE	ENST00000359675.6	known	0.45	30.5	38	2;59	74;2	y	0.43	30	39	6;54	72;6	y	0.38	29.5	47.5	3;56	95;0	n	0.58	24.5	17.5	0;49	35;0	n	0.62	25	15	5;45	30;0	n	0.52	34.5	32	4;65	64;0	n	0.0157444288251117	0.153333333333333	up	ENSG00000101079.21
known_NIR_33772	chr20	3964024	4015437	-	3964024	3974332	5pMXE	ENST00000432261.6	known	0.7	7	3	7	3	y	0.44	8	10	8	10	y	0.67	2	1	2	1	n	1	1	0	1	0	n	0.83	10	2	10	2	y	1	6	0	6	0	n	0.0325791529046283	0.34	up	ENSG00000101236.17
known_NIR_33774	chr20	3964024;3974400	3974332;4015437	-	3964024	4015437	cassetteExon	ENST00000358395.11	known	0.26	2.5	7	3;2	7	y	0.5	8	8	10;6	8	y	0.43	1.5	2	1;2	2	n	0	0	1	0;0	1	n	0.17	2	10	2;2	10	y	0	0	6	0;0	6	n	0.0220827695567808	-0.34	down	ENSG00000101236.17
known_NIR_34166	chr20	50931449	50933720	+	50931449	50933724	A3SS	ENST00000655542.1	known	0.88	14	2	14	2	y	0.55	6	5	6	5	y	0.88	7	1	7	1	n	0.28	5	13	5	13	y	0	0	5	0	5	n	0.38	8	13	8	13	y	0.025485375405098	-0.55	down	ENSG00000259456.4
known_NIR_34209	chr20	5109445	5112743	-	5109445	5111764	A5SS&ES	ENST00000379276.4	known	0.62	10	6	10	6	y	1	15	0	15	0	n	0.69	9	4	9	4	y	0.13	4	26	4	26	y	0.45	9	11	9	11	y	0.36	4	7	4	7	y	0.0408079638241311	-0.456667	down	ENSG00000089063.15
known_NIR_34306	chr20	58652087	58667490	+	58652087;58659634	58659623;58667490	ES	ENST00000458280.5	known	0.79	21	5.5	21	3;8	y	0.86	24	4	24	3;5	y	0.73	19	7	19	2;12	y	0.41	6	8.5	6	8;9	y	0.35	6	11	6	7;15	y	0.61	7	4.5	7	3;6	y	0.0331766838630039	-0.336667	down	ENSG00000124222.22
known_NIR_34307	chr20	58652087	58667490	+	58659634	58667490	A5SS&ES	ENST00000359617.8	known	0.72	21	8	21	8	y	0.83	24	5	24	5	y	0.61	19	12	19	12	y	0.4	6	9	6	9	y	0.29	6	15	6	15	y	0.54	7	6	7	6	y	0.0330476162525694	-0.31	down	ENSG00000124222.22
known_NIR_34370	chr20	58892506	58895612	+	58840886	58895612	A5SS	ENST00000313949.11	known	0.5	8	8	8	8	y	0.57	4	3	4	3	n	0.5	4	4	4	4	n	0.75	6	2	6	2	n	0.86	12	2	12	2	y	1	3	0	3	0	n	0.0311820837429256	0.346666666666667	up	ENSG00000087460.29
known_NIR_34522	chr20	63700702	63701190	-	63700702	63702136	A5SS	ENST00000614942.4	known	0.21	7	27	7	27	y	0.28	5	13	5	13	y	0.28	5	13	5	13	y	0.06	2	33	2	33	y	0.11	4	34	4	34	y	0	0	12	0	12	n	0.00893508610034371	-0.2	down	ENSG00000101246.20
known_NIR_34722	chr21	33582055	33584590	-	33579562	33584590	A3SS	ENST00000444517.5	known	0.67	6	3	6	3	n	0.6	6	4	6	4	y	0.67	2	1	2	1	n	-	-	-	-	-	-	1	1	0	1	0	n	1	2	0	2	0	n	0.00433266107747074	0.353333333333333	up	ENSG00000159147.18
known_NIR_34724	chr21	33582246	33584590	-	33579562	33584590	A3SS	ENST00000444517.5	known	0.7	7	3	7	3	y	0.79	15	4	15	4	y	0.86	6	1	6	1	n	1	12	0	12	0	n	1	3	0	3	0	n	1	7	0	7	0	n	0.042771114388443	0.216666666666667	up	ENSG00000159147.18
known_NIR_35194	chr22	19854539	19854682	-	19854539	19854820	A5SS	ENST00000329517.11	known	0.25	1	3	1	3	n	0.27	4	11	4	11	y	0.12	3	23	3	23	y	0	0	18	0	18	n	0	0	8	0	8	n	0	0	7	0	7	n	0.0453076557418428	-0.213333	down	ENSG00000185838.14
known_NIR_35323	chr22	21476160	21477790	-	21476764	21477790	A3SS	ENST00000486209.5	known	0.18	12	54	12	54	y	0.17	15	72	15	72	y	0.23	17	58	17	58	y	0.42	30	41	30	41	y	0.32	24	50	24	50	y	0.31	12	27	12	27	y	0.0284236578566738	0.156666666666667	up	ENSG00000183506.17
known_NIR_35361	chr22	21975807;21976187	21975905;21982414	-	21975807	21982414	cassetteExon	ENST00000398793.6	known	0.5	1	1	0;2	1	n	0.44	4	5	6;2	5	y	0	0	10	0;0	10	n	-	-	-	-	-	-	1	1.5	0	0;3	0	n	1	1	0	0;2	0	n	0.0488614982239219	0.686666666666667	up	ENSG00000100038.20
known_NIR_35462	chr22	24321323	24324220	+	24321323;24322918	24321405;24324220	ES	ENST00000651059.1	known	0	0	7.5	0	4;11	n	0.09	2	21	2	2;40	y	0.11	1	8	1	0;16	n	0.44	4	5	4	0;10	n	0.4	4	6	4	2;10	y	0.31	2	4.5	2	0;9	n	0.00366296085478305	0.316666666666667	up	ENSG00000100014.20
known_NIR_35463	chr22	24321323	24324220	+	24322918	24324220	A5SS	ENST00000437398.5	known	0	0	11	0	11	n	0.05	2	40	2	40	y	0.06	1	16	1	16	n	0.29	4	10	4	10	y	0.29	4	10	4	10	y	0.18	2	9	2	9	y	0.013739102349266	0.216666666666667	up	ENSG00000100014.20
known_NIR_35475	chr22	24589393	24589821	-	24588329	24589821	A3SS	ENST00000318753.13	known	0	0	9	0	9	n	0	0	10	0	10	n	0	0	16	0	16	n	0.22	4	14	4	14	y	0.1	2	19	2	19	y	0.23	3	10	3	10	y	0.0481807586395308	0.183333333333333	up	ENSG00000178026.13
known_NIR_35617	chr22	30286098	30286825	-	30286098;30286376	30286263;30286825	ES	ENST00000407689.8	known	0.4	2	3	2	3;3	n	0.33	2	4	2	3;5	y	0.52	7	6.5	7	11;2	y	0	0	9	0	5;13	n	0	0	14	0	9;19	n	0.21	3	11	3	12;10	y	0.019612901553069	-0.346667	down	ENSG00000239282.8
known_NIR_35766	chr22	36234335	36239441	-	36237363	36239441	3pMXE	ENST00000489186.1	known	0.67	2	1	2	1	n	0.75	6	2	6	2	n	0.6	6	4	6	4	y	1	4	0	4	0	n	-	-	-	-	-	-	1	4	0	4	0	n	0.0171455772421119	0.326666666666667	up	ENSG00000128335.14
known_NIR_36114	chr22	45168246	45171600	+	45168246	45170988	3pMXE	ENST00000461437.5	known	0.83	35	7	35	7	y	0.8	20	5	20	5	y	0.85	34	6	34	6	y	1	21	0	21	0	n	0.98	42	1	42	1	n	1	36	0	36	0	n	0.00250750792123262	0.166666666666667	up	ENSG00000093000.19
known_NIR_36223	chr22	50250160	50250771	-	50250523	50250771	3pMXE	ENST00000482213.1	known	0.28	7	18	7	18	y	0.27	6	16	6	16	y	0.42	10	14	10	14	y	0.67	16	8	16	8	y	0.52	14	13	14	13	y	0.6	12	8	12	8	y	0.0139771232224794	0.273333333333333	up	ENSG00000100429.18
known_NIR_36336	chr3	101372126;101399055	101398861;101458955	-	101372126	101458955	cassetteExon	ENST00000394091.5	known	0.8	8	2	12;4	2	y	1	7.5	0	10;5	0	n	1	6.5	0	13;0	0	n	0.56	7.5	6	13;2	6	y	0.45	6.5	8	13;0	8	n	0.6	4.5	3	8;1	3	n	0.0109608716798119	-0.396667	down	ENSG00000138468.16
known_NIR_36880	chr3	134486556	134495296	+	134486202	134495296	A5SS	ENST00000682042.1	known	0.33	2	4	2	4	n	0.5	6	6	6	6	y	0.29	2	5	2	5	n	1	2	0	2	0	n	1	1	0	1	0	n	1	7	0	7	0	n	0.0103892410940442	0.626666666666667	up	ENSG00000182923.20
known_NIR_36900	chr3	13483564;13500789	13500713;13501871	+	13483564	13501871	cassetteExon	ENST00000402271.5	known	1	1	0	0;2	0	n	1	3.5	0	0;7	0	n	1	2	0	0;4	0	n	0.67	4	2	3;5	2	y	0.33	1	2	0;2	2	n	0.43	1.5	2	0;3	2	n	0.0352107367041754	-0.523333	down	ENSG00000163517.15
known_NIR_36956	chr3	138609146	138621407	+	138611037	138621407	A5SS&ES	ENST00000470889.5	known	0.26	5	14	5	14	y	0	0	5	0	5	n	0.11	1	8	1	8	n	0.67	4	2	4	2	n	0.58	19	14	19	14	y	0.33	4	8	4	8	y	0.0373738632169632	0.403333333333333	up	ENSG00000158234.12
known_NIR_37146	chr3	15414162	15415498	-	15414914	15415498	3pMXE	ENST00000383789.9	known	0.57	4	3	4	3	n	0.5	8	8	8	8	y	0.33	2	4	2	4	n	1	7	0	7	0	n	0.78	14	4	14	4	y	0.78	7	2	7	2	n	0.0194399025759486	0.386666666666667	up	ENSG00000206562.12
known_NIR_37286	chr3	161104406	161105235	-	161104406	161104785	5pMXE	ENST00000651430.1	known	0.62	5	3	5	3	n	0.71	12	5	12	5	y	0.75	6	2	6	2	n	0.23	3	10	3	10	y	0	0	2	0	2	n	0.38	8	13	8	13	y	0.0357980407759088	-0.49	down	ENSG00000169255.15
known_NIR_37362	chr3	177098541;177160988	177160871;177197121	-	177098541	177197121	cassetteExon	ENST00000457928.7	known	0	0	2	0;0	2	n	0	0	7	0;0	7	n	0.2	1	4	0;2	4	n	0.5	1	1	2;0	1	n	-	-	-	-	-	-	0.53	4.5	4	3;6	4	y	0.017613927751785	0.448333333333333	up	ENSG00000177565.18
known_NIR_37750	chr3	197075870;197076682	197076586;197081051	-	197075870	197081051	cassetteExon	ENST00000656428.1	known	0.76	22	7	3;41	7	y	0.96	26.5	1	5;48	1	n	0.89	8.5	1	0;17	1	n	0.63	17	10	2;32	10	y	0.51	14.5	14	4;25	14	y	0.66	9.5	5	0;19	5	n	0.0244140326811825	-0.27	down	ENSG00000075711.21
known_NIR_37754	chr3	197142768	197194425	-	197142768;197149796	197149743;197194425	ES	ENST00000667157.1	known	0	0	5	0	10;0	n	0.13	4	27	4	40;14	y	0.15	2	11.5	2	15;8	y	0.35	4	7.5	4	9;6	y	0.36	8	14	8	17;11	y	0.43	10	13.5	10	16;11	y	0.0119937489519169	0.286666666666667	up	ENSG00000075711.21
known_NIR_37755	chr3	197142768	197194425	-	197149796	197194425	3pMXE	ENST00000456699.6	known	-	-	-	-	-	-	0.22	4	14	4	14	y	0.2	2	8	2	8	y	0.4	4	6	4	6	y	0.42	8	11	8	11	y	0.48	10	11	10	11	y	0.00565987802264226	0.223333333333333	up	ENSG00000075711.21
known_NIR_37842	chr3	23917173	23917947	+	23917173	23917973	A3SS	ENST00000644684.1	known	1	22	0	22	0	n	1	9	0	9	0	n	1	8	0	8	0	n	0.8	8	2	8	2	y	0.83	10	2	10	2	y	0.83	10	2	10	2	y	0.00307220388091964	-0.18	down	ENSG00000174748.22
known_NIR_37891	chr3	3129188	3137260	+	3129188	3129919	3pMXE	ENST00000339437.11	known	0.76	41	13	41	13	y	0.91	49	5	49	5	y	0.77	41	12	41	12	y	0.71	35	14	35	14	y	0.58	22	16	22	16	y	0.61	11	7	11	7	y	0.0470010779379132	-0.18	down	ENSG00000072756.17
known_NIR_38023	chr3	38497778	38501355	+	38500164	38501355	A5SS&ES	ENST00000474071.5	known	1	2	0	2	0	n	1	10	0	10	0	n	1	10	0	10	0	n	0.71	5	2	5	2	n	0.8	8	2	8	2	y	0.56	5	4	5	4	n	0.0473931200123468	-0.31	down	ENSG00000157036.13
known_NIR_38123	chr3	44918143	44918793	-	44918143	44929306	A5SS	ENST00000339420.7	known	0.75	6	2	6	2	n	0.73	11	4	11	4	y	-	-	-	-	-	-	1	6	0	6	0	n	-	-	-	-	-	-	1	3	0	3	0	n	0.024473312908509	0.26	up	ENSG00000163812.15
known_NIR_38145	chr3	45826332	45828439	-	45827459	45828439	3pMXE	ENST00000478551.1	known	0.1	8	76	8	76	y	0.1	10	90	10	90	y	0.05	4	72	4	72	y	0.22	13	45	13	45	y	0.2	15	59	15	59	y	0.29	21	51	21	51	y	0.0137271892292443	0.153333333333333	up	ENSG00000163818.19
known_NIR_38386	chr3	49077038	49092397	-	49077038	49094137	A5SS	ENST00000450685.5	known	1	6	0	6	0	n	1	7	0	7	0	n	1	9	0	9	0	n	0.83	10	2	10	2	y	0.67	2	1	2	1	n	0.78	7	2	7	2	n	0.0366545938016862	-0.24	down	ENSG00000198218.11
known_NIR_38625	chr3	51971698	51973965	-	51971892	51973965	A3SS	ENST00000395008.6	known	0.75	41	14	41	14	y	0.71	55	23	55	23	y	0.59	38	26	38	26	y	0.42	24	33	24	33	y	0.44	22	28	22	28	y	0.56	20	16	20	16	y	0.0323331177157975	-0.21	down	ENSG00000114779.20
known_NIR_38626	chr3	51971698;51971892	51971812;51973965	-	51971698	51973965	cassetteExon	ENST00000488257.2	known	0.16	8	41	2;14	41	y	0.2	13.5	55	4;23	55	y	0.25	13	38	0;26	38	n	0.41	16.5	24	0;33	24	n	0.42	16	22	4;28	22	y	0.32	9.5	20	3;16	20	y	0.0129231902009063	0.18	up	ENSG00000272762.5
known_NIR_38861	chr3	59749568	59752221	-	59749579	59752221	A3SS	ENST00000492590.6	known	0.45	5	6	5	6	y	0.15	2	11	2	11	y	0.12	2	15	2	15	y	1	7	0	7	0	n	0.83	10	2	10	2	y	1	17	0	17	0	n	0.00922009382317378	0.703333333333333	up	ENSG00000189283.10
known_NIR_38885	chr3	65364946	65379261	-	65364946;65375945	65375745;65379261	ES	ENST00000330909.12	known	0	0	12	0	18;6	n	0	0	11	0	16;6	n	0.33	7	14.5	7	25;4	y	0.55	8	6.5	8	11;2	y	0.41	6	8.5	6	15;2	y	0.67	12	6	12	12;0	n	0.0374677529354459	0.433333333333333	up	ENSG00000151276.23
known_NIR_38886	chr3	65364946	65379261	-	65364946;65375948	65375745;65379261	ES	ENST00000463103.6	known	0	0	10	0	18;2	n	0	0	9	0	16;2	n	0.34	7	13.5	7	25;2	y	0.59	8	5.5	8	11;0	n	0.44	6	7.5	6	15;0	n	0.6	12	8	12	12;4	y	0.0454856382804446	0.43	up	ENSG00000151276.23
known_NIR_39196	chr4	102809855	102868715	-	102809855	102825738	5pMXE	ENST00000350435.11	known	1	2	0	2	0	n	0.9	18	2	18	2	y	-	-	-	-	-	-	0	0	2	0	2	n	0	0	4	0	4	n	0.5	2	2	2	2	n	0.0341119605372054	-0.783333	down	ENSG00000109332.20
known_NIR_39308	chr4	110621369	110632953	-	110621369	110622256	5pMXE	ENST00000644743.1	known	0.33	4	8	4	8	y	0	0	7	0	7	n	0.38	5	8	5	8	y	0.5	2	2	2	2	n	0.8	4	1	4	1	n	1	5	0	5	0	n	0.0499363811411521	0.53	up	ENSG00000164093.17
known_NIR_39358	chr4	120839274	120853418	-	120821345	120853418	A3SS	ENST00000264808.8	known	0.12	4	28	4	28	y	0.16	3	16	3	16	y	0.32	7	15	7	15	y	0.42	10	14	10	14	y	0.38	8	13	8	13	y	0.5	14	14	14	14	y	0.0413885933892154	0.233333333333333	up	ENSG00000138738.11
known_NIR_39771	chr4	183506318	183510282	+	183505367	183510282	A5SS	ENST00000302327.4	known	0.22	11	40	11	40	y	0.21	12	44	12	44	y	0.08	4	45	4	45	y	0.46	24	28	24	28	y	0.32	20	42	20	42	y	0.31	15	33	15	33	y	0.0434237442812314	0.193333333333333	up	ENSG00000168556.7
known_NIR_39845	chr4	20700611	20704466	+	20702221	20704466	A5SS&ES	ENST00000510051.5	known	0.57	4	3	4	3	n	0.6	3	2	3	2	n	0.8	8	2	8	2	y	0	0	4	0	4	n	0	0	2	0	2	n	-	-	-	-	-	-	0.0118700821012249	-0.656667	down	ENSG00000163138.19
known_NIR_39857	chr4	20704814;20707870	20707803;20712788	+	20704814	20712788	cassetteExon	ENST00000513861.5	known	0.81	8.5	2	17;0	2	n	0.6	10.5	7	15;6	7	y	0.56	2.5	2	4;1	2	n	1	9	0	16;2	0	n	1	12.5	0	24;1	0	n	0.85	5.5	1	7;4	1	n	0.0418045038310651	0.293333333333333	up	ENSG00000163138.19
known_NIR_40078	chr4	48831052	48832620	+	48831398	48832620	A5SS&ES	ENST00000514981.5	known	0.6	12	8	12	8	y	0.59	10	7	10	7	y	0.4	4	6	4	6	y	0.36	4	7	4	7	y	0.2	3	12	3	12	y	0.33	1	2	1	2	n	0.0499165473037139	-0.233333	down	ENSG00000109180.15
known_NIR_40464	chr4	88938241	89020460	-	88938241;88991150	88990973;89020460	ES	ENST00000264344.10	known	0.45	9	11	9	4;18	y	0.48	8	8.5	8	9;8	y	0.34	9	17.5	9	11;24	y	0.09	2	19.5	2	11;28	y	0.15	3	17	3	10;24	y	0.3	5	11.5	5	3;20	y	0.0386242068952734	-0.243333	down	ENSG00000138640.15
known_NIR_40478	chr4	89835692	89838252	-	89835692	89836962	5pMXE	ENST00000673902.1	known	0.08	1	12	1	12	n	0.13	2	13	2	13	y	0	0	9	0	9	n	0.33	6	12	6	12	y	0.22	6	21	6	21	y	0.25	2	6	2	6	n	0.017846634984786	0.196666666666667	up	ENSG00000145335.17
known_NIR_40482	chr4	904779;913668	913607;932043	-	904779	932043	cassetteExon	ENST00000511163.5	known	0.63	12	7	3;21	7	y	0.7	16.5	7	0;33	7	n	0.59	23.5	16	1;46	16	n	0.8	12	3	0;24	3	n	0.82	18.5	4	1;36	4	n	1	12.5	0	0;25	0	n	0.0475426220611885	0.233333333333333	up	ENSG00000178950.17
known_NIR_40485	chr4	932540	950421	+	932540	947709	A3SS&ES	ENST00000507319.5	known	0.39	16	25	16	25	y	0.27	9	24	9	24	y	0.37	21	36	21	36	y	0.2	12	48	12	48	y	0.1	3	27	3	27	y	0.18	8	36	8	36	y	0.0201860977245422	-0.183333	down	ENSG00000127419.17
known_NIR_40709	chr5	120618565	120685954	+	120481293	120685954	A5SS	ENST00000379551.2	known	0.4	2	3	2	3	n	0.2	1	4	1	4	n	0.14	1	6	1	6	n	0.67	8	4	8	4	y	0.73	11	4	11	4	y	1	6	0	6	0	n	0.0142997898792973	0.553333333333333	up	ENSG00000184838.15
known_NIR_40786	chr5	128061244;128077093	128076947;128082735	-	128061244;128082191	128081973;128082735	MXE	ENST00000501652.5	known	0.46	6	7	10;2	14;0	n	0.19	4	17	5;3	28;6	y	0.46	6	7	8;4	9;5	y	0	0	6	0;0	12;0	n	0.12	1	7	2;0	12;2	n	0	0	6.5	0;0	13;0	n	0.0497883574233226	-0.33	down	ENSG00000245937.8
known_NIR_40788	chr5	128061244;128077093	128076947;128082970	-	128061244	128082970	cassetteExon	ENST00000514409.6	known	0.38	6	10	10;2	10	y	0.19	2.5	11	5;0	11	n	0.42	5	7	8;2	7	y	0	0	10	0;0	10	n	0.12	3	22	2;4	22	y	0	0	10	0;0	10	n	0.0348513863409291	-0.29	down	ENSG00000245937.8
known_NIR_40981	chr5	135935439	135936594	+	135935439;135935724	135935623;135936594	ES	ENST00000495672.5	known	1	2	0	2	0;0	n	0.86	9	1.5	9	2;1	n	-	-	-	-	-	-	0.5	2	2	2	2;2	n	0.33	2	4	2	3;5	y	0.24	2	6.5	2	8;5	y	0.0138116544399579	-0.573333	down	ENSG00000164616.16
known_NIR_41124	chr5	140487060	140496520	+	140487060	140504821	A3SS	ENST00000246149.10	known	1	6	0	6	0	n	0.92	12	1	12	1	n	0.77	10	3	10	3	y	0	0	2	0	2	n	0.33	2	4	2	4	n	0.25	2	6	2	6	n	0.00626847043701809	-0.703333	down	ENSG00000131503.21
known_NIR_41125	chr5	140487060	140504821	+	140487060;140497278	140496520;140504821	ES	ENST00000297183.10	known	0	0	5	0	6;4	n	0.06	1	16	1	12;20	n	0.21	3	11	3	10;12	y	0.44	2	2.5	2	0;5	n	0.62	4	2.5	4	2;3	n	0.67	6	3	6	2;4	y	0.00676494178921176	0.486666666666667	up	ENSG00000131503.21
known_NIR_41126	chr5	140497278	140504821	+	140487060	140504821	A5SS	ENST00000246149.10	known	1	4	0	4	0	n	0.95	20	1	20	1	n	0.8	12	3	12	3	y	0.71	5	2	5	2	n	0.43	3	4	3	4	n	0.4	4	6	4	6	y	0.0341578159028653	-0.403333	down	ENSG00000131503.21
known_NIR_41263	chr5	145834932	145835177	-	145823134	145835177	A3SS	ENST00000683046.1	known	0.08	2	22	2	22	y	0.08	2	23	2	23	y	0.13	2	13	2	13	y	0.4	6	9	6	9	y	0.27	4	11	4	11	y	0.32	7	15	7	15	y	0.0139141649995799	0.233333333333333	up	ENSG00000186314.12
known_NIR_41309	chr5	149407078	149421481	+	149420544	149421481	5pMXE	ENST00000655575.1	known	0	0	5	0	5	n	0.33	6	12	6	12	y	0.47	9	10	9	10	y	1	4	0	4	0	n	1	2	0	2	0	n	0.6	3	2	3	2	n	0.0359197468308761	0.6	up	ENSG00000249669.10
known_NIR_41310	chr5	149407078;149420544	149420481;149421481	+	149407078	149421481	cassetteExon	ENST00000512096.5	known	1	5	0	5;5	0	n	0.6	9	6	6;12	6	y	0.47	8	9	6;10	9	y	0	0	4	0;0	4	n	0	0	2	0;0	2	n	0.33	1.5	3	1;2	3	n	0.0467566706343285	-0.58	down	ENSG00000249669.10
known_NIR_41390	chr5	154287514	154294816	+	154191025	154294816	A5SS	ENST00000425427.6	known	-	-	-	-	-	-	0.2	2	8	2	8	y	0.18	3	14	3	14	y	0	0	15	0	15	n	0	0	15	0	15	n	0	0	9	0	9	n	0.0334754167131482	-0.19	down	ENSG00000164574.16
known_NIR_41404	chr5	154804307	154804861	+	154804307	154804774	A3SS	ENST00000518677.1	known	0.09	1	10	1	10	n	0	0	13	0	13	n	0.4	6	9	6	9	y	1	4	0	4	0	n	0.71	5	2	5	2	n	0.55	6	5	6	5	y	0.0303257209000896	0.59	up	ENSG00000155506.18
known_NIR_41447	chr5	157287074	157300715	+	157296774	157300715	A5SS&ES	ENST00000616178.4	known	0.08	1	12	1	12	n	0	0	12	0	12	n	0.08	1	12	1	12	n	0.25	2	6	2	6	n	0.26	6	17	6	17	y	0.24	4	13	4	13	y	0.0146021233035916	0.196666666666667	up	ENSG00000055163.20
known_NIR_41641	chr5	176532132	176532366	-	176532193	176532366	A3SS	ENST00000274811.9	known	0.11	2	16	2	16	y	0.14	1	6	1	6	n	0.12	1	7	1	7	n	0.33	14	28	14	28	y	0.38	3	5	3	5	n	0.5	2	2	2	2	n	0.0279197769179206	0.28	up	ENSG00000146083.12
known_NIR_41643	chr5	176629663	176630280	-	176629663	176629809	5pMXE	ENST00000510387.5	known	1	4	0	4	0	n	1	15	0	15	0	n	1	5	0	5	0	n	0.83	10	2	10	2	y	0.67	6	3	6	3	n	0.8	8	2	8	2	y	0.0415454259049756	-0.233333	down	ENSG00000074317.11
known_NIR_41807	chr5	178226698	178229940	-	178225429	178229940	A3SS	ENST00000308158.10	known	0.43	12	16	12	16	y	0.47	15	17	15	17	y	0.45	5	6	5	6	y	0.22	2	7	2	7	n	0.23	9	31	9	31	y	0.33	6	12	6	12	y	0.0235221736819325	-0.19	down	ENSG00000175309.15
known_NIR_42162	chr5	34812208	34814583	+	34812208;34813660	34813574;34814583	ES	ENST00000265109.8	known	0.47	19	21	19	26;16	y	0.39	21	33	21	32;34	y	0.43	22	29.5	22	35;24	y	0.55	21	17.5	21	14;21	y	0.67	21	10.5	21	16;5	y	0.56	24	18.5	24	28;9	y	0.0307935945047962	0.163333333333333	up	ENSG00000039560.14
known_NIR_42561	chr5	72848251	72848385	+	72816752	72848385	A5SS	ENST00000680533.1	known	0.55	6	5	6	5	y	0.79	11	3	11	3	y	0.68	15	7	15	7	y	0.33	4	8	4	8	y	0.38	3	5	3	5	n	0.44	8	10	8	10	y	0.0359451344964384	-0.29	down	ENSG00000083312.19
known_NIR_42694	chr5	82305481	82310157	+	82304850	82310157	A5SS	ENST00000643922.1	known	1	7	0	7	0	n	-	-	-	-	-	-	1	6	0	6	0	n	0.5	2	2	2	2	n	0.58	7	5	7	5	y	0.75	9	3	9	3	y	0.0339152742747625	-0.39	down	ENSG00000205464.13
known_NIR_42751	chr5	88270585	88436273	+	88270585;88410194	88410073;88436273	ES	ENST00000658478.1	known	0.93	14	1	14	0;2	n	0.89	8	1	8	0;2	n	0.5	2	2	2	0;4	n	0	0	1	0	0;2	n	0.14	2	12.5	2	12;13	y	0.33	1	2	1	0;4	n	0.0256385643294237	-0.616667	down	ENSG00000247828.8
known_NIR_42944	chr6	110160732	110179439	-	110160732;110178742	110178598;110179439	ES	ENST00000392589.6	known	0	0	5	0	4;6	n	0	0	6	0	0;12	n	0	0	2.5	0	0;5	n	0.55	6	5	6	4;6	y	0.4	4	6	4	6;6	y	0.33	1	2	1	0;4	n	0.0223594104224944	0.426666666666667	up	ENSG00000112290.13
known_NIR_42946	chr6	110178742	110179841	-	110178742	110179439	5pMXE	ENST00000392589.6	known	0.25	2	6	2	6	n	0	0	12	0	12	n	0	0	5	0	5	n	0.5	6	6	6	6	y	0.5	6	6	6	6	y	0.33	2	4	2	4	n	0.0288134450889565	0.36	up	ENSG00000112290.13
known_NIR_43170	chr6	136826469	136845615	+	136826469	136866627	A3SS	ENST00000678002.1	known	0.96	43	2	43	2	y	0.9	19	2	19	2	y	1	33	0	33	0	n	0.8	24	6	24	6	y	0.82	31	7	31	7	y	0.75	12	4	12	4	y	0.0128985044051992	-0.163333	down	ENSG00000112357.14
known_NIR_43298	chr6	159784067	159789405	-	159784067;159787871	159787743;159789405	ES	ENST00000544255.5	known	0.59	10	7	10	5;9	y	0.52	6	5.5	6	7;4	y	0.67	12	6	12	10;2	y	0	0	3	0	4;2	n	0.21	3	11.5	3	8;15	y	0	0	4	0	0;8	n	0.00567993864206047	-0.523333	down	ENSG00000120438.12
known_NIR_43499	chr6	28228365	28232562	+	28230488	28232562	A5SS&ES	ENST00000425468.6	known	0.33	2	4	2	4	n	0.4	2	3	2	3	n	0.27	4	11	4	11	y	0	0	1	0	1	n	-	-	-	-	-	-	0	0	6	0	6	n	0.0124630746868088	-0.333333	down	ENSG00000137185.13
known_NIR_43605	chr6	30326995	30328889	+	30326995	30327652	A3SS&ES	ENST00000396548.5	known	-	-	-	-	-	-	0.67	8	4	8	4	y	0.71	5	2	5	2	n	1	17	0	17	0	n	-	-	-	-	-	-	1	4	0	4	0	n	0.0410153998494585	0.31	up	ENSG00000204599.14
known_NIR_43750	chr6	31158722	31158897	+	31158722	31159143	A3SS	ENST00000376255.4	known	0.38	6	10	6	10	y	0.43	13	17	13	17	y	0.24	6	19	6	19	y	0.66	23	12	23	12	y	0.47	16	18	16	18	y	0.67	28	14	28	14	y	0.0453802598088691	0.25	up	ENSG00000137310.12
known_NIR_43784	chr6	31540664	31541396	-	31540534	31541396	A3SS	ENST00000427214.5	known	1	6	0	6	0	n	0.72	13	5	13	5	y	1	3	0	3	0	n	0.67	6	3	6	3	n	0.33	2	4	2	4	n	0.33	1	2	1	2	n	0.036082132878215	-0.463333	down	ENSG00000198563.14
known_NIR_44042	chr6	33270283	33271691	-	33270283	33271586	A5SS	ENST00000445902.3	known	0.25	22	65	22	65	y	0.26	27	78	27	78	y	0.21	16	59	16	59	y	0.03	2	64	2	64	y	0.08	5	54	5	54	y	0.13	11	72	11	72	y	0.0157968478058724	-0.16	down	ENSG00000223501.9
known_NIR_44785	chr7	100075630	100081635	-	100075630	100077303	A5SS&ES	ENST00000428683.5	known	0.25	4	12	4	12	y	0.29	14	34	14	34	y	0.14	2	12	2	12	y	0.14	4	25	4	25	y	0	0	13	0	13	n	0	0	13	0	13	n	0.0498489242494568	-0.18	down	ENSG00000166526.18
known_NIR_44786	chr7	100075630	100081635	-	100075630;100077433	100077303;100081635	ES	ENST00000424697.5	known	0.36	4	7	4	12;2	y	0.44	14	18	14	34;2	y	0.25	2	6	2	12;0	n	0.23	4	13.5	4	25;2	y	0	0	7.5	0	13;2	n	0	0	6.5	0	13;0	n	0.0498189954161313	-0.273333	down	ENSG00000166526.18
known_NIR_45065	chr7	102545420	102566997	-	102566736	102566997	A3SS&ES	ENST00000508848.5	known	0.21	7	27	7	27	y	0.17	3	15	3	15	y	0.21	6	22	6	22	y	0	0	25	0	25	n	0.11	2	16	2	16	y	0	0	20	0	20	n	0.0363667497807837	-0.16	down	ENSG00000168255.20
known_NIR_45126	chr7	105875234	105875812	-	105788708	105875812	A3SS	ENST00000419735.8	known	0.79	45	12	45	12	y	0.69	33	15	33	15	y	0.64	25	14	25	14	y	0.53	25	22	25	22	y	0.49	26	27	26	27	y	0.51	21	20	21	20	y	0.0394005848714854	-0.196667	down	ENSG00000146776.15
known_NIR_45245	chr7	116724847	116731668	+	116700284	116731668	A5SS	ENST00000318493.11	known	0.33	2	4	2	4	n	0.58	7	5	7	5	y	0.4	2	3	2	3	n	0	0	2	0	2	n	0	0	8	0	8	n	0	0	13	0	13	n	0.0278677937192685	-0.436667	down	ENSG00000105976.16
known_NIR_46016	chr7	35667588;35670328	35670215;35694184	-	35667588	35694184	cassetteExon	ENST00000438224.5	known	1	20	0	40;0	0	n	0.88	29	4	58;0	4	n	1	13.5	0	25;2	0	n	0.77	13.5	4	27;0	4	n	0.76	16	5	29;3	5	y	0.64	21	12	42;0	12	n	0.0150027536795683	-0.236667	down	ENSG00000122557.11
known_NIR_46210	chr7	44748991	44756188	+	44748631	44756188	A5SS	ENST00000413916.5	known	1	26	0	26	0	n	0.85	34	6	34	6	y	0.8	36	9	36	9	y	0.67	32	16	32	16	y	0.58	28	20	28	20	y	0.61	19	12	19	12	y	0.032720073583848	-0.263333	down	ENSG00000122515.15
known_NIR_46536	chr7	66127740	66130127	+	66127740	66134280	A3SS	ENST00000431089.6	known	0	0	8	0	8	n	0.52	12	11	12	11	y	0	0	10	0	10	n	0.62	5	3	5	3	n	0.75	3	1	3	1	n	1	10	0	10	0	n	0.0492618448681176	0.616666666666667	up	ENSG00000241258.7
known_NIR_46550	chr7	66494212	66495255	+	66494025	66495255	A5SS	ENST00000669732.1	known	0	0	21	0	21	n	0	0	7	0	7	n	0.08	2	22	2	22	y	0.15	2	11	2	11	y	0.33	4	8	4	8	y	0.33	2	4	2	4	n	0.0392531145928932	0.243333333333333	up	ENSG00000237310.2
known_NIR_46552	chr7	66494364	66495255	+	66494025	66495255	A5SS	ENST00000669732.1	known	0.12	3	21	3	21	y	0.3	3	7	3	7	y	0	0	22	0	22	n	0.35	6	11	6	11	y	0.56	10	8	10	8	y	0.5	4	4	4	4	n	0.0422176561059735	0.33	up	ENSG00000237310.2
known_NIR_46588	chr7	72891110	72926262	+	72891110;72913828	72913765;72926262	ES	ENST00000395270.5	known	1	12	0	12	0;0	n	0.83	12	2.5	12	2;3	y	1	6	0	6	0;0	n	0.5	4	4	4	4;4	y	0.73	4	1.5	4	2;1	n	0.57	2	1.5	2	1;2	n	0.0190179120341759	-0.343333	down	ENSG00000196313.12
known_NIR_46807	chr7	833229	838798	+	816673	838798	A5SS	ENST00000427969.5	known	0.31	4	9	4	9	y	0	0	2	0	2	n	0	0	7	0	7	n	1	2	0	2	0	n	1	2	0	2	0	n	0.62	8	5	8	5	y	0.010165912806261	0.77	up	ENSG00000164828.18
known_NIR_46962	chr7	99377439	99385702	+	99374578	99385702	A5SS	ENST00000443222.6	known	0.57	4	3	4	3	n	0.41	9	13	9	13	y	0.5	2	2	2	2	n	0.75	6	2	6	2	n	1	9	0	9	0	n	1	4	0	4	0	n	0.019446274265042	0.423333333333333	up	ENSG00000130429.15
known_NIR_47351	chr8	125091958	125102317	+	125091958;125102146	125102014;125102317	ES	ENST00000517532.5	known	0.29	31	76	31	13;139	y	0.16	19	101.5	19	56;147	y	0.18	13	60.5	13	14;107	y	0.43	31	41	31	23;59	y	0.43	56	75.5	56	34;117	y	0.29	25	62	25	10;114	y	0.0495598000305304	0.173333333333333	up	ENSG00000156831.8
known_NIR_47412	chr8	127989291;128070272	128070160;128096518	+	127989291;128010444	128009590;128096518	MXE	ENST00000657289.1	known	0.73	22	8	21;23	13;3	y	0.82	20.5	4.5	26;15	5;4	y	0.8	18	4.5	16;20	4;5	y	0.66	23.5	12	31;16	18;6	y	0.55	27	22.5	24;30	38;7	y	0.65	18.5	10	9;28	11;9	y	0.023661082956343	-0.163333	down	ENSG00000249859.12
known_NIR_47415	chr8	127989291;128070272	128070160;128096521	+	127989291;128010444	128009590;128096521	MXE	ENST00000657693.1	known	0.63	11	6.5	21;1	13;0	n	0.84	13	2.5	26;0	5;0	n	0.76	9.5	3	16;3	4;2	y	0.6	16.5	11	31;2	18;4	y	0.39	12	19	24;0	38;0	n	0.46	5.5	6.5	9;2	11;2	y	0.0402957790272614	-0.26	down	ENSG00000249859.12
known_NIR_47418	chr8	127989291;128070361	128070160;128096518	+	127989291;128010444	128009590;128096518	MXE	ENST00000657289.1	known	0.7	18.5	8	21;16	13;3	y	0.82	20	4.5	26;14	5;4	y	0.76	14.5	4.5	16;13	4;5	y	0.62	20	12	31;9	18;6	y	0.5	22.5	22.5	24;21	38;7	y	0.47	9	10	9;9	11;9	y	0.0185080273226032	-0.23	down	ENSG00000249859.12
known_NIR_47419	chr8	127989291;128070361	128070160;128096518	+	127989291;128095817	128009590;128096518	MXE	ENST00000523068.2	known	0.74	18.5	6.5	21;16	13;0	n	0.82	20	4.5	26;14	5;4	y	0.78	14.5	4	16;13	4;4	y	0.65	20	11	31;9	18;4	y	0.52	22.5	20.5	24;21	38;3	y	0.62	9	5.5	9;9	11;0	n	0.0239551482612103	-0.183333	down	ENSG00000249859.12
known_NIR_47420	chr8	127989291;128070361	128070160;128096521	+	127989291;128010444	128009590;128096521	MXE	ENST00000657693.1	known	0.62	10.5	6.5	21;0	13;0	n	0.84	13	2.5	26;0	5;0	n	0.73	8	3	16;0	4;2	n	0.6	16.5	11	31;2	18;4	y	0.39	12	19	24;0	38;0	n	0.41	4.5	6.5	9;0	11;2	n	0.0463386061981792	-0.263333	down	ENSG00000249859.12
known_NIR_47422	chr8	127998359	128009590	+	127989291	128009590	A5SS	ENST00000667305.1	known	0.58	18	13	18	13	y	0.71	12	5	12	5	y	0.56	5	4	5	4	n	0.31	8	18	8	18	y	0.31	17	38	17	38	y	0.48	10	11	10	11	y	0.0288610040248793	-0.25	down	ENSG00000249859.12
known_NIR_47437	chr8	128032272	128096518	+	127989291	128096518	A5SS	ENST00000661830.1	known	0	0	2	0	2	n	0	0	9	0	9	n	0.07	1	13	1	13	n	0.57	8	6	8	6	y	0.73	8	3	8	3	y	0.43	3	4	3	4	n	0.0180860118133494	0.553333333333333	up	ENSG00000249859.12
known_NIR_47439	chr8	128032272	128096518	+	128070361	128096518	A5SS&ES	ENST00000657211.1	known	0	0	16	0	16	n	0	0	14	0	14	n	0.07	1	13	1	13	n	0.47	8	9	8	9	y	0.28	8	21	8	21	y	0.25	3	9	3	9	y	0.0350500878194577	0.31	up	ENSG00000249859.12
known_NIR_47451	chr8	128074291	128096518	+	128032272	128096518	A5SS	ENST00000656999.1	known	1	4	0	4	0	n	1	1	0	1	0	n	0.67	2	1	2	1	n	0	0	8	0	8	n	0.47	7	8	7	8	y	0.4	2	3	2	3	n	0.0341443059403335	-0.6	down	ENSG00000249859.12
known_NIR_47483	chr8	129904585	129970943	-	129904585	129939608	5pMXE	ENST00000522746.5	known	0.16	6	32	6	32	y	0.27	13	35	13	35	y	0.13	4	27	4	27	y	0.34	12	23	12	23	y	0.46	17	20	17	20	y	0.41	16	23	16	23	y	0.0182510451199591	0.216666666666667	up	ENSG00000153310.19
known_NIR_47553	chr8	142680884	142681705	-	142676208	142681705	A3SS	ENST00000587883.5	known	0.93	13	1	13	1	n	0.86	6	1	6	1	n	0.4	4	6	4	6	y	0	0	6	0	6	n	-	-	-	-	-	-	0	0	2	0	2	n	0.0481409221079593	-0.73	down	ENSG00000234616.9
known_NIR_47650	chr8	143590081	143596088	-	143586852	143596088	A3SS	ENST00000532543.1	known	1	4	0	4	0	n	0.5	7	7	7	7	y	0.67	4	2	4	2	n	0.2	1	4	1	4	n	0.27	4	11	4	11	y	0	0	7	0	7	n	0.0407358682402634	-0.566667	down	ENSG00000104529.18
known_NIR_47652	chr8	143590081	143596088	-	143590081	143590645	A5SS&ES	ENST00000529832.5	known	0.57	4	3	4	3	n	1	7	0	7	0	n	1	4	0	4	0	n	0.14	1	6	1	6	n	0.4	4	6	4	6	y	0	0	8	0	8	n	0.0231811199337116	-0.676667	down	ENSG00000104529.18
known_NIR_47712	chr8	143922395	143926784	-	143922395;143925884	143922504;143926784	ES	ENST00000345136.8	known	0.32	9	19.5	9	19;20	y	0.54	13	11	13	15;7	y	0.26	7	20	7	12;28	y	0	0	17.5	0	15;20	n	0	0	24	0	16;32	n	0.17	4	19.5	4	8;31	y	0.0437768247218417	-0.316667	down	ENSG00000178209.16
known_NIR_47745	chr8	144148076	144163771	+	144161089	144163771	5pMXE	ENST00000528919.5	known	0	0	14	0	14	n	0	0	8	0	8	n	0.44	4	5	4	5	n	0.8	8	2	8	2	y	1	4	0	4	0	n	0.67	2	1	2	1	n	0.0238965854106525	0.676666666666667	up	ENSG00000179832.18
known_NIR_47746	chr8	144148076;144161089	144160970;144163771	+	144148076	144163771	cassetteExon	ENST00000532255.5	known	1	7.5	0	1;14	0	n	1	6	0	4;8	0	n	0.58	5.5	4	6;5	4	y	0.11	1	8	0;2	8	n	0	0	4	0;0	4	n	0.2	0.5	2	0;1	2	n	0.0203763223483786	-0.756667	down	ENSG00000179832.18
known_NIR_47876	chr8	1756082	1759297	+	1756082	1770932	A3SS	ENST00000524258.2	known	0	0	1	0	1	n	0.18	2	9	2	9	y	0	0	2	0	2	n	1	4	0	4	0	n	-	-	-	-	-	-	1	1	0	1	0	n	0.00404951044839677	0.94	up	ENSG00000182372.10
known_NIR_48055	chr8	28361182	28386004	-	28361142	28386004	A3SS	ENST00000523095.5	known	0	0	6	0	6	n	0	0	7	0	7	n	0.17	3	15	3	15	y	0.36	4	7	4	7	y	0.33	1	2	1	2	n	-	-	-	-	-	-	0.0300522014277692	0.288333333333333	up	ENSG00000186918.14
known_NIR_48072	chr8	29047453	29048954	+	29047453	29048957	A3SS	ENST00000558662.5	known	0.7	7	3	7	3	y	1	2	0	2	0	n	1	3	0	3	0	n	-	-	-	-	-	-	0.56	10	8	10	8	y	0.4	2	3	2	3	n	0.0474156832612977	-0.42	down	ENSG00000147421.18
known_NIR_48452	chr8	66667701	66676745	+	66667701	66679721	A3SS	ENST00000520044.5	known	0.57	17	13	17	13	y	0.44	7	9	7	9	y	0.41	9	13	9	13	y	0.82	9	2	9	2	y	0.79	27	7	27	7	y	0.75	12	4	12	4	y	0.0134839819370376	0.313333333333333	up	ENSG00000288602.1
known_NIR_48561	chr8	80003180	80029905	-	80003180	80029761	5pMXE	ENST00000519386.5	known	0.57	4	3	4	3	n	0.25	1	3	1	3	n	0	0	2	0	2	n	-	-	-	-	-	-	0.8	8	2	8	2	y	1	9	0	9	0	n	0.0488120720797251	0.626666666666667	up	ENSG00000147586.10
known_NIR_48637	chr8	90001561	90015541	+	90001561	90005448	A3SS&ES	ENST00000521668.1	known	0.09	2	20	2	20	y	0	0	7	0	7	n	0.2	2	8	2	8	y	0.4	4	6	4	6	y	0.24	6	19	6	19	y	0.33	6	12	6	12	y	0.0400708867736941	0.226666666666667	up	ENSG00000104325.7
known_NIR_48712	chr8	95032098;95034122	95034008;95035454	+	95032098	95035454	cassetteExon	ENST00000523378.5	known	0.59	13	9	9;17	9	y	0.56	20.5	16	18;23	16	y	0.56	9	7	7;11	7	y	0.39	7	11	10;4	11	y	0.29	6.5	16	2;11	16	y	0.37	12.5	21	4;21	21	y	0.012212623601407	-0.22	down	ENSG00000156170.13
known_NIR_48803	chr9	100473740	100498765	+	100442356	100498765	A5SS	ENST00000502978.1	known	0.71	5	2	5	2	n	0.7	14	6	14	6	y	0.87	13	2	13	2	y	1	7	0	7	0	n	1	12	0	12	0	n	1	6	0	6	0	n	0.0488364799442649	0.24	up	ENSG00000251349.3
known_NIR_48932	chr9	121286761	121301963	+	121300126	121301963	A5SS&ES	ENST00000373808.8	known	0.33	4	8	4	8	y	0.23	3	10	3	10	y	0.25	3	9	3	9	y	0.12	2	14	2	14	y	0	0	12	0	12	n	0	0	9	0	9	n	0.0119936858614743	-0.23	down	ENSG00000148180.21
known_NIR_49068	chr9	127531778	127561148	-	127531778	127578922	A5SS	ENST00000373314.7	known	0.5	9	9	9	9	y	0.21	3	11	3	11	y	0.24	5	16	5	16	y	0.73	8	3	8	3	y	0.56	5	4	5	4	n	0.67	2	1	2	1	n	0.0470090015463309	0.336666666666667	up	ENSG00000136830.12
known_NIR_49139	chr9	128162115	128163443	+	128162952	128163443	A5SS	ENST00000492588.1	known	0.93	13	1	13	1	n	0.81	17	4	17	4	y	0.74	39	14	39	14	y	0	0	14	0	14	n	0.34	11	21	11	21	y	0	0	23	0	23	n	0.0119285911028171	-0.713333	down	ENSG00000171159.5
known_NIR_49493	chr9	132943706	132944543	-	132935095	132944543	A3SS	ENST00000298552.9	known	0.4	10	15	10	15	y	0.5	10	10	10	10	y	0.29	4	10	4	10	y	0.18	3	14	3	14	y	0.08	1	11	1	11	n	0	0	8	0	8	n	0.0186444924754958	-0.31	down	ENSG00000165699.15
known_NIR_49834	chr9	32989895;32997348	32997243;33001567	-	32989895	33001567	cassetteExon	ENST00000672846.1	known	0.19	10	44	14;6	44	y	0.24	12	37	17;7	37	y	0.33	8	16	16;0	16	n	0.03	1	33	2;0	33	n	0.09	4.5	44	7;2	44	y	0.13	8.5	59	15;2	59	y	0.0324470867935899	-0.17	down	ENSG00000137074.20
known_NIR_50060	chr9	41166830	41172712	-	41171934	41172712	3pMXE	ENST00000617933.1	known	0.75	18	6	18	6	y	0.6	18	12	18	12	y	0.78	7	2	7	2	n	0.22	2	7	2	7	n	0.26	7	20	7	20	y	0.44	8	10	8	10	y	0.010903479725129	-0.403333	down	ENSG00000215126.11
known_NIR_50063	chr9	41166830;41171934	41171847;41172712	-	41166830	41172712	cassetteExon	ENST00000613716.4	known	0.29	7.5	18	9;6	18	y	0.47	16	18	20;12	18	y	0.52	7.5	7	13;2	7	y	0.85	11	2	15;7	2	y	0.75	21.5	7	23;20	7	y	0.6	12	8	14;10	8	y	0.0383638609141957	0.306666666666667	up	ENSG00000215126.11
known_NIR_50333	chr9	93450599	93450742	-	93450599	93452147	A5SS	ENST00000375412.11	known	0.4	2	3	2	3	n	0.4	2	3	2	3	n	0.6	6	4	6	4	y	0.25	1	3	1	3	n	0	0	4	0	4	n	0	0	12	0	12	n	0.0248145845953545	-0.383333	down	ENSG00000188938.17
known_NIR_50339	chr9	93450599	93452740	-	93450599	93452147	A5SS	ENST00000375412.11	known	0.62	5	3	5	3	n	0.7	7	3	7	3	y	0.33	2	4	2	4	n	0	0	3	0	3	n	0.2	1	4	1	4	n	0.14	2	12	2	12	y	0.0406681183640444	-0.436667	down	ENSG00000188938.17
known_NIR_50380	chr9	96503789;96515792	96515649;96522506	-	96503789	96522506	cassetteExon	ENST00000375240.7	known	0.64	7	4	0;14	4	n	0.56	7.5	6	4;11	6	y	0.59	10	7	7;13	7	y	1	8.5	0	1;16	0	n	0.8	8	2	2;14	2	y	0.8	4	1	6;2	1	n	0.0436591808640179	0.27	up	ENSG00000081377.17
known_NIR_50382	chr9	96509789	96522506	-	96509789;96515792	96515649;96522506	ES	ENST00000412285.6	known	0.2	2	8	2	2;14	y	0.35	3	5.5	3	0;11	n	0	0	6.5	0	0;13	n	0.69	18	8	18	0;16	n	0.46	6	7	6	0;14	n	0.75	3	1	3	0;2	n	0.0294928928712561	0.45	up	ENSG00000081377.17
known_NIR_50478	chrX	102599847	102601464	+	102599859	102601464	A5SS	ENST00000477663.6	known	0.83	10	2	10	2	y	0.8	4	1	4	1	n	0.67	4	2	4	2	n	1	4	0	4	0	n	1	14	0	14	0	n	1	12	0	12	0	n	0.0415454259049756	0.233333333333333	up	ENSG00000125962.15
known_NIR_50625	chrX	129492093;129493075	129493040;129496750	-	129492093	129496750	cassetteExon	ENST00000617310.4	known	0.54	25	21	22;28	21	y	0.63	32.5	19	31;34	19	y	0.65	20.5	11	20;21	11	y	0.41	14.5	21	12;17	21	y	0.52	28	26	29;27	26	y	0.42	32.5	45	39;26	45	y	0.0325653335722137	-0.156667	down	ENSG00000102038.16
known_NIR_50640	chrX	130339976;130340353	130340107;130345182	+	130339976	130345182	cassetteExon	ENST00000543953.5	known	0	0	6	0;0	6	n	0.05	0.5	10	1;0	10	n	0	0	4	0;0	4	n	0.29	2.5	6	2;3	6	y	0.43	1.5	2	0;3	2	n	0.2	1.5	6	1;2	6	n	0.0424250917864118	0.29	up	ENSG00000102078.16
known_NIR_50858	chrX	154379562	154379690	+	154379537	154379690	A5SS	ENST00000428228.5	known	0.75	12	4	12	4	y	0.57	4	3	4	3	n	0.41	7	10	7	10	y	0	0	32	0	32	n	0	0	26	0	26	n	0	0	11	0	11	n	0.027798342987426	-0.576667	down	ENSG00000102119.12
known_NIR_50977	chrX	20021549	20024951	-	20016325	20024951	A3SS	ENST00000379651.7	known	0.5	2	2	2	2	n	0.67	6	3	6	3	n	0.64	9	5	9	5	y	1	4	0	4	0	n	0.79	11	3	11	3	y	1	8	0	8	0	n	0.023135500826804	0.326666666666667	up	ENSG00000184368.16
known_NIR_51081	chrX	40071159	40072349	-	40071159;40071690	40071637;40072349	ES	ENST00000413905.6	known	0.16	3	15.5	3	14;17	y	0.23	9	30.5	9	26;35	y	0.22	8	28	8	30;26	y	0.53	12	10.5	12	7;14	y	0.38	13	21	13	16;26	y	0.54	11	9.5	11	12;7	y	0.019994823496323	0.28	up	ENSG00000183337.18
known_NIR_51131	chrX	45061419	45063422	+	45061419	45062647	A3SS	ENST00000674739.1	known	1	2	0	2	0	n	0.88	15	2	15	2	y	-	-	-	-	-	-	0.67	8	4	8	4	y	0.5	7	7	7	7	y	0.6	6	4	6	4	y	0.0355732388915952	-0.35	down	ENSG00000147050.17
known_NIR_51137	chrX	46463308	46471142	+	46463308	46472750	A3SS	ENST00000344302.9	known	0.27	13	35	13	35	y	0	0	12	0	12	n	0.26	9	25	9	25	y	0.44	18	23	18	23	y	0.71	10	4	10	4	y	0.5	4	4	4	4	n	0.0365364010386076	0.373333333333333	up	ENSG00000147121.16
known_NIR_51454	chrX	63724711	63785116	-	63724711	63754304	5pMXE	ENST00000253401.10	known	0.57	4	3	4	3	n	1	2	0	2	0	n	0.67	2	1	2	1	n	0.2	2	8	2	8	y	-	-	-	-	-	-	0	0	1	0	1	n	0.0294104480334254	-0.646667	down	ENSG00000131089.17
novel_NIR_181	chr1	109282736	109283074	-	109282736	109283063	A5SS	ENST00000369909.6	novel	0.21	22	85	22	85	y	0.2	26	106	26	106	y	0.14	17	108	17	108	n	0.04	4	109	4	109	n	0	0	109	0	109	n	0	0	99	0	99	n	0.00509930350898907	-0.17	down	ENSG00000134222.16
novel_NIR_409	chr1	117096299	117098833	+	117096299;117098238	117098206;117098833	ES	ENST00000492682.5	novel	1	2	0	2	0;0	y	0.86	9	1.5	9	0;3	y	0.59	10	7	10	6;8	y	-	-	-	-	-	-	0	0	4.5	0	4;5	n	0.25	2	6	2	3;9	y	0.0367408734369851	-0.691667	down	ENSG00000116830.12
novel_NIR_449	chr1	118931832	118983590	-	118931832	118987591	A5SS	ENST00000369429.5	novel	0.17	1	5	1	5	n	0.2	2	8	2	8	y	0.22	4	14	4	14	y	0	0	10	0	10	n	0	0	10	0	10	n	0	0	7	0	7	n	0.00541391639912521	-0.196667	down	ENSG00000092607.15
novel_NIR_546	chr1	120952785	120953223	+	120952625	120953223	A5SS	ENST00000613486.2	novel	1	1	0	1	0	n	0.5	2	2	2	2	y	0.54	7	6	7	6	y	0	0	2	0	2	n	0.33	1	2	1	2	n	0	0	2	0	2	n	0.0497312032350175	-0.57	down	ENSG00000226067.7
novel_NIR_893	chr1	147938734	147954322	+	147953465	147954322	A5SS&ES	ENST00000488165.5	novel	0	0	3	0	3	n	0	0	4	0	4	n	0	0	9	0	9	n	0.36	4	7	4	7	y	0.6	3	2	3	2	y	0.57	4	3	4	3	y	0.02121961108543	0.51	up	ENSG00000188092.15
novel_NIR_1572	chr1	156592209	156592391	+	156592209	156592557	A3SS	ENST00000679369.1	novel	0.67	4	2	4	2	y	0.6	3	2	3	2	y	1	3	0	3	0	n	0	0	7	0	7	n	0	0	11	0	11	n	-	-	-	-	-	-	0.0255536112946458	-0.756667	down	ENSG00000163382.13
novel_NIR_1675	chr1	159920537	159924457	-	159920537	159924494	A5SS	ENST00000320307.8	novel	1	7	0	7	0	y	0.71	20	8	20	8	y	0.94	15	1	15	1	y	0	0	2	0	2	n	0	0	5	0	5	n	0.38	3	5	3	5	y	0.0106810023192037	-0.756667	down	ENSG00000158710.15
novel_NIR_2176	chr1	190809	195263	-	188902	195263	A3SS	ENST00000623083.4	novel	-	-	-	-	-	-	1	3	0	3	0	y	0.88	7	1	7	1	y	0	0	3	0	3	n	0.5	2	2	2	2	y	0	0	2	0	2	n	0.0328157561405711	-0.773333	down	ENSG00000279457.4
novel_NIR_2304	chr1	19798215	19799174	-	19798215	19799855	A5SS	ENST00000294543.11	novel	0.33	2	4	2	4	n	0.11	1	8	1	8	n	0.33	2	4	2	4	y	-	-	-	-	-	-	1	7	0	7	0	y	0.8	4	1	4	1	y	0.0328672716173598	0.643333333333333	up	ENSG00000162542.14
novel_NIR_2490	chr1	206485289	206487914	+	206485306	206487914	A5SS	ENST00000581977.7	novel	0.11	2	17	2	17	n	0	0	16	0	16	n	0.17	5	24	5	24	y	0.33	2	4	2	4	y	0.27	12	32	12	32	y	0.25	4	12	4	12	y	0.0438754718489777	0.19	up	ENSG00000263528.8
novel_NIR_2789	chr1	223952291	223954477	-	223952291;223952442	223952385;223954477	ES	ENST00000634905.1	novel	0	0	1	0	2;0	n	0.29	1	2.5	1	4;1	n	0	0	1.5	0	3;0	n	1	1	0	1	0;0	n	1	3	0	3	0;0	y	0.5	1	1	1	2;0	n	0.0279580977589393	0.736666666666667	up	ENSG00000272645.3
novel_NIR_2817	chr1	224389860	224392752	-	224389860	224398097	A5SS	ENST00000678555.1	novel	0.11	2	17	2	17	n	0	0	15	0	15	n	0	0	2	0	2	n	0.38	3	5	3	5	y	-	-	-	-	-	-	0.33	6	12	6	12	y	0.0056029921752702	0.318333333333333	up	ENSG00000162923.17
novel_NIR_2997	chr1	231348159	231351304	+	231339868	231351304	A5SS	ENST00000008440.9	novel	0	0	7	0	7	n	0	0	5	0	5	n	0	0	2	0	2	n	-	-	-	-	-	-	0.33	2	4	2	4	y	0.35	6	11	6	11	y	0.0187187146432921	0.34	up	ENSG00000010072.16
novel_NIR_3205	chr1	239545749	239678186	+	239545749	239554751	3pMXE	ENST00000674678.1	novel	0.67	4	2	4	2	y	1	4	0	4	0	y	0.8	8	2	8	2	y	0	0	2	0	2	n	0	0	1	0	1	n	0.2	1	4	1	4	n	0.00432135153157495	-0.756667	down	ENSG00000133019.12
novel_NIR_3228	chr1	240211235	240234251	+	240211235	240239639	A3SS	ENST00000679725.1	novel	0.3	9	21	9	21	y	0.43	9	12	9	12	n	0.26	7	20	7	20	y	0.19	6	25	6	25	y	0.12	7	52	7	52	n	0	0	12	0	12	n	0.0402766855204815	-0.226667	down	ENSG00000155816.21
novel_NIR_3498	chr1	26256876	26257597	+	26255865	26257597	A5SS	ENST00000640292.2	novel	0.22	6	21	6	21	y	0.09	3	29	3	29	n	0.18	4	18	4	18	y	0	0	33	0	33	n	0	0	28	0	28	n	0.04	1	22	1	22	n	0.0475268081123038	-0.15	down	ENSG00000130695.16
novel_NIR_3752	chr1	32634072	32650433	-	32634072	32650429	A5SS	ENST00000373506.8	novel	-	-	-	-	-	-	0	0	4	0	4	n	0	0	4	0	4	n	0.71	10	4	10	4	y	0.82	9	2	9	2	y	0.4	6	9	6	9	y	0.036143900330328	0.643333333333333	up	ENSG00000176261.16
novel_NIR_3753	chr1	32634072	32650433	-	32634110	32650433	A3SS	ENST00000479075.6	novel	0	0	17	0	17	n	0	0	19	0	19	n	0	0	14	0	14	n	0.38	10	16	10	16	y	0.23	9	30	9	30	y	0.19	6	26	6	26	y	0.0439536808239004	0.266666666666667	up	ENSG00000176261.16
novel_NIR_3943	chr1	36358822	36385723	-	36368084	36385723	A3SS&ES	ENST00000482458.1	novel	0	0	3	0	3	n	0.18	2	9	2	9	y	0.05	1	19	1	19	n	0.24	4	13	4	13	y	0.25	2	6	2	6	y	0.33	6	12	6	12	y	0.0469336829804544	0.196666666666667	up	ENSG00000196182.11
novel_NIR_4366	chr1	45519054	45521635	-	45519054	45521609	A5SS	ENST00000262746.5	novel	0.32	24	50	24	50	y	0.25	15	44	15	44	y	0.3	21	48	21	48	y	0.51	28	27	28	27	y	0.44	20	25	20	25	y	0.46	17	20	17	20	y	0.0036226989293828	0.18	up	ENSG00000117450.15
novel_NIR_4371	chr1	45519054	45521639	-	45519054	45521858	A5SS	ENST00000447184.6	novel	0.81	13	3	13	3	y	0.83	5	1	5	1	y	0.78	18	5	18	5	y	1	11	0	11	0	y	1	5	0	5	0	y	1	2	0	2	0	y	0.0056006335776299	0.193333333333333	up	ENSG00000117450.15
novel_NIR_4435	chr1	46344962	46352868	+	46345144	46352868	A5SS	ENST00000307089.7	novel	0.19	3	13	3	13	y	0	0	5	0	5	n	0	0	4	0	4	n	-	-	-	-	-	-	0.38	3	5	3	5	y	0.4	2	3	2	3	y	0.0329544015932129	0.326666666666667	up	ENSG00000117481.11
novel_NIR_4443	chr1	46409198	46410403	+	46409198	46410398	A3SS	ENST00000243167.9	novel	0.18	2	9	2	9	y	0.15	2	11	2	11	y	0.17	1	5	1	5	n	0	0	4	0	4	n	0	0	17	0	17	n	0	0	7	0	7	n	0.0027882946124364	-0.166667	down	ENSG00000117480.16
novel_NIR_5091	chr1	86903448	86914298	-	86903448	86914315	A5SS	ENST00000469566.5	novel	0	0	3	0	3	n	0	0	8	0	8	n	0	0	8	0	8	n	-	-	-	-	-	-	0.29	2	5	2	5	y	0.33	2	4	2	4	y	0.0410153998494586	0.31	up	ENSG00000183291.17
novel_NIR_5140	chr1	9115409	9128645	-	9111489	9128645	A3SS	ENST00000377411.5	novel	0.5	2	2	2	2	y	0	0	1	0	1	n	0	0	4	0	4	n	1	1	0	1	0	n	1	2	0	2	0	y	-	-	-	-	-	-	0.0377495513506237	0.833333333333333	up	ENSG00000180758.12
novel_NIR_5467	chr10	101782387	101782478	-	101781854	101782478	A3SS	ENST00000462391.5	novel	0.09	3	32	3	32	n	0	0	18	0	18	n	0	0	24	0	24	n	0.25	5	15	5	15	y	0.15	2	11	2	11	y	0.23	3	10	3	10	y	0.0136624954492154	0.18	up	ENSG00000107833.10
novel_NIR_5531	chr10	102509303	102524760	+	102509303	102549970	A3SS	ENST00000369902.8	novel	0.72	13	5	13	5	y	0.5	7	7	7	7	y	1	9	0	9	0	y	0.38	6	10	6	10	y	0	0	4	0	4	n	0	0	2	0	2	n	0.0340528428911684	-0.613333	down	ENSG00000107882.12
novel_NIR_5548	chr10	103174982	103176757	-	103174982	103193236	A5SS	ENST00000343289.9	novel	0	0	6	0	6	n	0.12	1	7	1	7	n	0	0	12	0	12	n	0.33	1	2	1	2	n	-	-	-	-	-	-	0.29	2	5	2	5	y	0.0113204736774328	0.27	up	ENSG00000076685.19
novel_NIR_5625	chr10	10786735	10794698	-	10786735	10794839	A5SS	ENST00000434919.6	novel	0.58	46	33	46	33	y	0.64	34	19	34	19	y	0.47	25	28	25	28	y	0.89	55	7	55	7	y	0.74	46	16	46	16	y	0.8	36	9	36	9	y	0.0209666913655888	0.246666666666667	up	ENSG00000225383.8
novel_NIR_5760	chr10	119500259	119513335	-	119500259	119515383	A5SS	ENST00000469575.1	novel	1	1	0	1	0	n	0.5	2	2	2	2	y	1	7	0	7	0	y	-	-	-	-	-	-	0.2	1	4	1	4	n	0.12	1	7	1	7	n	0.0496682825467223	-0.673333	down	ENSG00000148908.15
novel_NIR_5766	chr10	119515652	119521915	-	119515652	119516334	5pMXE	ENST00000473563.1	novel	0.2	1	4	1	4	n	0.33	1	2	1	2	n	-	-	-	-	-	-	1	4	0	4	0	y	0.75	3	1	3	1	y	1	2	0	2	0	y	0.00881520884235688	0.651666666666667	up	ENSG00000148908.15
novel_NIR_5924	chr10	125789005	125789187	-	125789005	125792579	A5SS	ENST00000464267.1	novel	1	1	0	1	0	n	1	9	0	9	0	n	0.85	11	2	11	2	y	0.45	5	6	5	6	y	0.56	10	8	10	8	n	0.67	4	2	4	2	n	0.00970464043877279	-0.39	down	ENSG00000188690.15
novel_NIR_5926	chr10	125789005;125789363	125789187;125792579	-	125789005	125792579	cassetteExon	ENST00000464267.1	novel	1	0.5	0	1;0	0	n	1	4.5	0	9;0	0	n	0.73	5.5	2	11;0	2	n	0.29	2.5	6	5;0	6	n	0.43	6	8	10;2	8	y	0.5	2	2	4;0	2	n	0.0132174889830596	-0.503333	down	ENSG00000188690.15
novel_NIR_5930	chr10	125789005;125789568	125789187;125794022	-	125789005;125792744	125792579;125794022	MXE	ENST00000464267.1	novel	1	0.5	0	1;0	0;0	n	0.81	8.5	2	9;8	0;4	y	0.85	5.5	1	11;0	2;0	n	0.45	2.5	3	5;0	6;0	n	0.53	5	4.5	10;0	8;1	n	0.67	2	1	4;0	2;0	n	0.0180158889518589	-0.336667	down	ENSG00000188690.15
novel_NIR_5980	chr10	130180321	130183281	+	130180321	130183285	A3SS	ENST00000619341.1	novel	0.2	4	16	4	16	y	0.12	3	21	3	21	n	0.23	6	20	6	20	y	0.38	14	23	14	23	y	0.44	20	25	20	25	y	0.47	8	9	8	9	y	0.00488171666300252	0.246666666666667	up	ENSG00000108010.12
novel_NIR_6675	chr10	5890346	5893977	+	5890346	5903020	A3SS	ENST00000397269.7	novel	0.05	1	18	1	18	n	0.3	8	19	8	19	y	0.06	2	33	2	33	n	0.46	6	7	6	7	y	0.51	20	19	20	19	y	0.52	13	12	13	12	y	0.0420200972021085	0.36	up	ENSG00000134452.20
novel_NIR_6702	chr10	5963841	5977405	-	5960567	5977405	A3SS	ENST00000397250.6	novel	0.25	2	6	2	6	y	0	0	2	0	2	n	0	0	2	0	2	n	1	2	0	2	0	n	1	2	0	2	0	y	-	-	-	-	-	-	0.00816340186582448	0.916666666666667	up	ENSG00000134470.21
novel_NIR_6818	chr10	69872210	69880503	+	69872210	69878039	A3SS&ES	ENST00000673842.1	novel	0.33	1	2	1	2	n	0.33	1	2	1	2	n	0	0	4	0	4	n	0.5	2	2	2	2	y	1	2	0	2	0	y	1	4	0	4	0	y	0.045067078885597	0.613333333333333	up	ENSG00000197467.17
novel_NIR_6878	chr10	72224056	72229999	+	72224056	72233001	A3SS	ENST00000615507.4	novel	1	7	0	7	0	y	1	3	0	3	0	y	0.8	4	1	4	1	y	-	-	-	-	-	-	0	0	2	0	2	n	0	0	4	0	4	n	0.00506332367381797	-0.933333	down	ENSG00000166295.9
novel_NIR_7062	chr10	76901110	76909966	-	76901836	76909966	3pMXE	ENST00000638370.1	novel	0	0	1	0	1	n	0	0	2	0	2	n	-	-	-	-	-	-	0.46	6	7	6	7	y	0.33	3	6	3	6	y	0.67	4	2	4	2	y	0.0390160430595503	0.486666666666667	up	ENSG00000156113.24
novel_NIR_7996	chr11	120325368	120327466	+	120325368	120329977	A3SS	ENST00000531346.1	novel	0.35	7	13	7	13	y	0.31	5	11	5	11	y	0.22	5	18	5	18	y	0.12	5	37	5	37	n	0.19	5	22	5	22	y	0.11	2	16	2	16	n	0.0361562788304874	-0.153333	down	ENSG00000181264.9
novel_NIR_8486	chr11	17878244	17918733	-	17878244	17918695	A5SS	ENST00000525422.5	novel	1	6	0	6	0	y	0.5	4	4	4	4	y	1	9	0	9	0	y	0	0	3	0	3	n	0	0	1	0	1	n	-	-	-	-	-	-	0.0377495513506237	-0.833333	down	ENSG00000129158.11
novel_NIR_8534	chr11	18509665	18512501	-	18509665	18516099	A5SS	ENST00000542488.5	novel	0.33	2	4	2	4	y	0.56	5	4	5	4	y	0.5	2	2	2	2	y	1	2	0	2	0	y	0.78	7	2	7	2	y	1	9	0	9	0	y	0.0100839476332174	0.463333333333333	up	ENSG00000074319.13
novel_NIR_8688	chr11	289239	289795	+	289239	289870	A3SS	ENST00000409655.5	novel	0.33	2	4	2	4	y	0.4	4	6	4	6	y	0.6	6	4	6	4	y	0.67	8	4	8	4	y	1	4	0	4	0	y	1	1	0	1	0	n	0.034834270911104	0.446666666666667	up	ENSG00000142102.16
novel_NIR_9212	chr11	47248999	47253434	+	47248999	47261241	A3SS	ENST00000487913.5	novel	-	-	-	-	-	-	0	0	13	0	13	n	0	0	2	0	2	n	0.5	5	5	5	5	y	0.44	4	5	4	5	y	-	-	-	-	-	-	0.0405802531145148	0.47	up	ENSG00000025434.19
novel_NIR_9373	chr11	581597	581962	+	581606	581962	A5SS	ENST00000416188.3	novel	0	0	11	0	11	n	0.21	6	22	6	22	y	0.19	4	17	4	17	y	0.36	4	7	4	7	y	0.53	10	9	10	9	y	0.36	4	7	4	7	y	0.0331928219447239	0.283333333333333	up	ENSG00000070047.13
novel_NIR_9381	chr11	58570713	58578300	-	58570713	58575760	5pMXE	ENST00000530561.5	novel	0	0	1	0	1	n	0	0	1	0	1	n	0.45	5	6	5	6	y	1	2	0	2	0	y	1	1	0	1	0	n	-	-	-	-	-	-	0.0297587525899057	0.85	up	ENSG00000110031.13
novel_NIR_9496	chr11	61790602	61803363	-	61790602	61791463	5pMXE	ENST00000543510.1	novel	1	5	0	5	0	y	0.9	19	2	19	2	y	1	4	0	4	0	y	0	0	5	0	5	n	0.55	12	10	12	10	y	0	0	4	0	4	n	0.0466511482762899	-0.783333	down	ENSG00000134825.16
novel_NIR_9801	chr11	64827611	64829471	-	64827611;64827783	64827686;64829471	ES	ENST00000342711.6	novel	0	0	1	0	2;0	n	0.5	1	1	1	2;0	n	0	0	1	0	2;0	n	1	2	0	2	0;0	y	0.8	2	0.5	2	1;0	y	-	-	-	-	-	-	0.0338024279379295	0.733333333333333	up	ENSG00000171219.9
novel_NIR_9839	chr11	65295990	65297672	+	65295990	65305373	A3SS	ENST00000525924.1	novel	0.36	4	7	4	7	y	0.33	1	2	1	2	n	0.6	6	4	6	4	y	-	-	-	-	-	-	0	0	4	0	4	n	0	0	5	0	5	n	0.0372866248947632	-0.43	down	ENSG00000014138.9
novel_NIR_10031	chr11	66002819	66003235	+	66003039	66003235	A5SS	ENST00000527348.1	novel	0.32	8	17	8	17	y	0.21	7	26	7	26	y	0.3	12	28	12	28	y	0.1	4	38	4	38	n	0.14	5	32	5	32	n	0.07	2	27	2	27	n	0.018184398137977	-0.173333	down	ENSG00000175334.8
novel_NIR_10058	chr11	6611818	6611942	-	6611818	6614866	A5SS	ENST00000532191.2	novel	1	4	0	4	0	y	1	9	0	9	0	y	1	3	0	3	0	y	0.67	2	1	2	1	y	0.71	5	2	5	2	y	-	-	-	-	-	-	0.0410153998494585	-0.31	down	ENSG00000285338.1
novel_NIR_10111	chr11	66409462;66410048	66409865;66410153	+	66409462	66410153	cassetteExon	ENST00000533759.1	novel	0.41	7.5	11	0;15	11	n	0.24	5	16	0;10	16	n	0.39	9.5	15	3;16	15	y	0.64	12.5	7	7;18	7	y	0.68	15	7	3;27	7	y	0.52	13	12	2;24	12	y	0.0212396586308982	0.266666666666667	up	ENSG00000254510.2
novel_NIR_10245	chr11	67306996	67307371	+	67307113	67307371	A5SS	ENST00000376757.9	novel	0.13	7	48	7	48	n	0	0	37	0	37	n	0.04	1	22	1	22	n	0.27	26	69	26	69	y	0.17	6	30	6	30	y	0.18	6	28	6	28	y	0.041476486575621	0.15	up	ENSG00000172830.13
novel_NIR_10353	chr11	68033283	68034021	+	68033283	68035628	A3SS	ENST00000529645.1	novel	0.41	16	23	16	23	y	0.24	9	28	9	28	n	0.42	21	29	21	29	n	0.22	15	53	15	53	y	0.08	2	24	2	24	n	0.05	1	18	1	18	n	0.0382796288804423	-0.24	down	ENSG00000110717.13
novel_NIR_10438	chr11	68893455	68894104	-	68893455	68896469	A5SS	ENST00000541265.1	novel	0.56	9	7	9	7	y	0.4	2	3	2	3	y	0.35	6	11	6	11	y	0	0	4	0	4	n	0.15	2	11	2	11	y	0.12	2	15	2	15	n	0.0140197045258165	-0.346667	down	ENSG00000197345.13
novel_NIR_10561	chr11	71787730	71789783	+	71787632	71789783	A5SS	ENST00000346333.10	novel	0	0	7	0	7	n	0	0	5	0	5	n	0	0	5	0	5	n	0.46	11	13	11	13	y	0.46	13	15	13	15	y	0.38	6	10	6	10	y	0.00376560527797713	0.433333333333333	up	ENSG00000158483.17
novel_NIR_10581	chr11	71929124;71982915	71982761;71990597	+	71929124;71960891	71957227;71990597	MXE	ENST00000525243.5	novel	0.07	1	13	0;2	18;8	n	0	0	7.5	0;0	11;4	n	0.06	1	16.5	0;2	33;0	n	0.23	3	10	0;6	18;2	n	0.26	6	17	0;12	34;0	n	0.45	5	6	3;7	12;0	y	0.0485548718395453	0.27	up	ENSG00000137522.18
novel_NIR_10668	chr11	73808350	73817825	+	73808350	73823013	A3SS	ENST00000508278.6	novel	0.67	2	1	2	1	y	-	-	-	-	-	-	0.75	3	1	3	1	y	-	-	-	-	-	-	0	0	1	0	1	n	0	0	6	0	6	n	0.0358280289613323	-0.71	down	ENSG00000175581.14
novel_NIR_10963	chr11	830713	831128	+	830713	830866	A3SS&ES	ENST00000525077.2	novel	0	0	1	0	1	n	0	0	4	0	4	n	0	0	2	0	2	n	0.25	2	6	2	6	y	0.22	2	7	2	7	y	-	-	-	-	-	-	0.0405802531145148	0.235	up	ENSG00000177685.17
novel_NIR_10989	chr11	843045	847201	+	844587	847201	5pMXE	ENST00000397404.5	novel	0.61	43	27	43	27	y	0.5	21	21	21	21	y	0.62	50	31	50	31	y	0.67	68	33	68	33	y	0.78	40	11	40	11	y	0.79	15	4	15	4	y	0.0352868979514095	0.17	up	ENSG00000214063.11
novel_NIR_10995	chr11	846320	847201	+	843050	847201	A5SS	ENST00000397408.5	novel	0	0	15	0	15	n	0.13	2	13	2	13	n	0.02	1	42	1	42	n	0.3	14	32	14	32	y	0.19	6	26	6	26	y	0.33	3	6	3	6	y	0.0191092293640789	0.223333333333333	up	ENSG00000214063.11
novel_NIR_10997	chr11	846320	847201	+	844186	847201	A5SS	ENST00000397406.5	novel	0	0	5	0	5	n	0.1	2	18	2	18	n	0.05	1	20	1	20	n	0.4	14	21	14	21	y	0.21	6	23	6	23	y	0.3	3	7	3	7	y	0.0260213367291821	0.253333333333333	up	ENSG00000214063.11
novel_NIR_10998	chr11	846320	847201	+	844587	847201	A5SS	ENST00000397404.5	novel	0	0	27	0	27	n	0.09	2	21	2	21	n	0.03	1	31	1	31	n	0.3	14	33	14	33	y	0.35	6	11	6	11	y	0.43	3	4	3	4	y	0.00340596716238476	0.32	up	ENSG00000214063.11
novel_NIR_11065	chr11	86319059	86337379	+	86326676	86337379	A5SS&ES	ENST00000528004.5	novel	0.23	3	10	3	10	n	0	0	1	0	1	n	0	0	12	0	12	n	0.5	2	2	2	2	n	0.27	3	8	3	8	n	0.6	3	2	3	2	y	0.0404945168141412	0.38	up	ENSG00000149196.16
novel_NIR_11265	chr12	100740105	100852368	+	100740105	100901646	A3SS	ENST00000549155.6	novel	0.17	1	5	1	5	n	0	0	1	0	1	n	0	0	6	0	6	n	-	-	-	-	-	-	0.43	3	4	3	4	y	0.36	4	7	4	7	y	0.0152684434120191	0.338333333333333	up	ENSG00000151572.18
novel_NIR_11538	chr12	10964594	10973655	-	10938577	10973655	A3SS	ENST00000381852.4	novel	1	4	0	4	0	y	0.75	9	3	9	3	y	0.42	5	7	5	7	y	0	0	2	0	2	n	0.17	1	5	1	5	n	0	0	5	0	5	n	0.0462659053527523	-0.666667	down	ENSG00000212127.6
novel_NIR_11574	chr12	11021694	11047020	-	11034885	11047020	A3SS&ES	ENST00000536668.2	novel	0	0	5	0	5	n	0.2	2	8	2	8	y	0	0	12	0	12	n	1	3	0	3	0	y	0.42	10	14	10	14	y	0.8	4	1	4	1	y	0.0438777690926028	0.673333333333333	up	ENSG00000275778.2
novel_NIR_11769	chr12	113200813	113220997	-	113200813;113208259	113207438;113220997	ES	ENST00000416617.3	novel	0.29	4	10	4	18;2	y	0.4	2	3	2	3;3	y	0.46	6	7	6	5;9	y	0.14	1	6	1	9;3	n	0	0	7	0	8;6	n	0	0	7.5	0	11;4	n	0.0079335589804018	-0.336667	down	ENSG00000166578.10
novel_NIR_11771	chr12	113200813	113220997	-	113208259	113220997	A3SS&ES	ENST00000299732.6	novel	0.67	4	2	4	2	y	0.4	2	3	2	3	y	0.4	6	9	6	9	y	0.25	1	3	1	3	n	0	0	6	0	6	n	0	0	4	0	4	n	0.0297630545022032	-0.406667	down	ENSG00000166578.10
novel_NIR_11843	chr12	118117882	118121033	-	118117882	118121501	A5SS	ENST00000539956.1	novel	0.5	2	2	2	2	y	1	5	0	5	0	n	0.67	2	1	2	1	n	0	0	1	0	1	n	0.33	2	4	2	4	y	0.2	1	4	1	4	n	0.0436183657290914	-0.546667	down	ENSG00000176834.14
novel_NIR_12253	chr12	124778586	124782672	-	124778586	124786357	A5SS	ENST00000339570.9	novel	0.27	7	19	7	19	y	0.18	2	9	2	9	n	0.29	7	17	7	17	n	0.06	1	16	1	16	n	0.08	2	24	2	24	n	0	0	23	0	23	n	0.0109907151909335	-0.2	down	ENSG00000073060.17
novel_NIR_12254	chr12	124778586;124782808	124782672;124786357	-	124778586	124786357	cassetteExon	ENST00000339570.9	novel	0.16	3.5	19	7;0	19	n	0.14	1.5	9	2;1	9	n	0.24	5.5	17	7;4	17	y	0.03	0.5	16	1;0	16	n	0.04	1	24	2;0	24	n	0	0	23	0;0	23	n	0.0239230712571608	-0.156667	down	ENSG00000073060.17
novel_NIR_12986	chr12	47798219	47798518	-	47798219	47798562	A5SS	ENST00000354334.7	novel	0.21	8	30	8	30	y	0.12	6	46	6	46	n	0.21	9	33	9	33	y	0.01	1	66	1	66	n	0.03	1	38	1	38	n	0.03	1	39	1	39	n	0.0298394445114493	-0.156667	down	ENSG00000061273.18
novel_NIR_13316	chr12	53098321	53099267	+	53098051	53099267	A5SS	ENST00000548176.1	novel	0.5	5	5	5	5	y	0	0	3	0	3	n	0	0	2	0	2	n	1	2	0	2	0	y	0.71	5	2	5	2	y	0.78	7	2	7	2	y	0.0383294380386474	0.663333333333333	up	ENSG00000167779.9
novel_NIR_13344	chr12	53296551	53298045	+	53295639	53298045	A5SS	ENST00000550846.5	novel	0	0	2	0	2	n	0	0	9	0	9	n	0	0	2	0	2	n	0.43	3	4	3	4	y	-	-	-	-	-	-	0.42	5	7	5	7	y	0.00748929886649451	0.425	up	ENSG00000123349.15
novel_NIR_13362	chr12	53442733	53443396	+	53442733	53443567	A3SS	ENST00000549068.5	novel	0.43	10	13	10	13	y	0.55	12	10	12	10	y	0.54	15	13	15	13	y	0.78	38	11	38	11	y	1	21	0	21	0	y	0.77	23	7	23	7	y	0.0270493246711881	0.343333333333333	up	ENSG00000205352.11
novel_NIR_13487	chr12	54188596	54188721	-	54188596	54188951	A5SS	ENST00000635234.1	novel	0.33	1	2	1	2	n	0.19	3	13	3	13	y	0	0	8	0	8	n	0.8	4	1	4	1	y	-	-	-	-	-	-	0.73	8	3	8	3	y	0.0167865326897289	0.591666666666667	up	ENSG00000123415.16
novel_NIR_13784	chr12	57533022	57533262	-	57533022	57533953	A5SS	ENST00000678505.1	novel	1	7	0	7	0	y	0.67	2	1	2	1	y	0.86	12	2	12	2	y	0.25	2	6	2	6	y	0.14	1	6	1	6	n	-	-	-	-	-	-	0.0107365729142996	-0.648333	down	ENSG00000175203.17
novel_NIR_13966	chr12	6535808	6536494	+	6534991	6536494	A5SS	ENST00000492719.5	novel	0	0	4	0	4	n	0	0	2	0	2	n	-	-	-	-	-	-	-	-	-	-	-	-	0.5	4	4	4	4	y	0.43	3	4	3	4	y	0.0478274328945332	0.465	up	ENSG00000111640.15
novel_NIR_14280	chr12	93679072	93837291	+	93679072	93738200	3pMXE	ENST00000552983.5	novel	-	-	-	-	-	-	0	0	3	0	3	n	0.14	1	6	1	6	n	0.6	3	2	3	2	y	0.38	3	5	3	5	y	0.43	3	4	3	4	y	0.0342020758726922	0.4	up	ENSG00000169372.13
novel_NIR_14789	chr13	28220378	28239579	+	28220378	28256292	A3SS	ENST00000503791.5	novel	1	4	0	4	0	y	0.75	3	1	3	1	y	0.43	3	4	3	4	n	-	-	-	-	-	-	0	0	6	0	6	n	0	0	7	0	7	n	0.0478624334712128	-0.726667	down	ENSG00000152520.14
novel_NIR_15113	chr13	49661208	49668497	-	49661208	49661866	A5SS&ES	ENST00000378284.6	novel	0	0	2	0	2	n	0	0	1	0	1	n	0	0	4	0	4	n	0.75	6	2	6	2	y	1	1	0	1	0	n	1	1	0	1	0	n	0.00816340186582448	0.916666666666667	up	ENSG00000123179.14
novel_NIR_15344	chr13	99496217	99496364	-	99496217	99496698	A5SS	ENST00000626729.2	novel	0.2	1	4	1	4	n	0	0	7	0	7	n	0	0	2	0	2	n	0.6	3	2	3	2	y	0.5	2	2	2	2	y	0.67	4	2	4	2	y	0.00423250987575356	0.523333333333333	up	ENSG00000280734.3
novel_NIR_15895	chr14	22565137	22571879	-	22565137	22588947	A5SS	ENST00000538631.1	novel	0.21	5	19	5	19	y	0.12	2	14	2	14	n	0.13	2	13	2	13	n	0.24	8	25	8	25	y	0.4	4	6	4	6	y	0.33	13	26	13	26	y	0.0454273662151076	0.17	up	ENSG00000129562.11
novel_NIR_16056	chr14	24193269	24195346	-	24195051	24195346	A3SS&ES	ENST00000532632.1	novel	0.27	3	8	3	8	y	0	0	1	0	1	n	0	0	4	0	4	n	1	3	0	3	0	y	0.71	5	2	5	2	y	1	2	0	2	0	y	0.00358832143261475	0.813333333333333	up	ENSG00000100926.15
novel_NIR_16075	chr14	24211829	24213994	-	24211829	24212766	5pMXE	ENST00000531158.1	novel	0	0	6	0	6	n	0	0	12	0	12	n	0	0	8	0	8	n	0.29	2	5	2	5	y	0.5	6	6	6	6	y	0.62	5	3	5	3	y	0.0396155954031209	0.47	up	ENSG00000254505.11
novel_NIR_16347	chr14	49600697	49602370	+	49601649	49602370	A5SS&ES	ENST00000540712.1	novel	0	0	7	0	7	n	0	0	6	0	6	n	-	-	-	-	-	-	0.93	14	1	14	1	y	-	-	-	-	-	-	0.9	26	3	26	3	n	0.0104354549526176	0.915	up	ENSG00000165501.17
novel_NIR_16721	chr14	63284390	63290878	+	63283216	63290878	A5SS	ENST00000316754.8	novel	0.43	6	8	6	8	y	0.29	2	5	2	5	y	0.2	1	4	1	4	n	0	0	6	0	6	n	0	0	11	0	11	n	0.07	1	13	1	13	n	0.0396351681276741	-0.283333	down	ENSG00000126785.13
novel_NIR_16977	chr14	70326449	70329169	-	70326449	70328166	5pMXE	ENST00000554366.5	novel	0.03	1	30	1	30	n	0.05	1	19	1	19	n	0	0	17	0	17	n	0.34	10	19	10	19	y	0.19	6	25	6	25	y	0.27	6	16	6	16	y	0.0220505274439705	0.24	up	ENSG00000133983.16
novel_NIR_17024	chr14	71310679	71321674	-	71295456	71321674	A3SS	ENST00000555771.2	novel	1	7	0	7	0	n	1	6	0	6	0	n	1	11	0	11	0	y	0.29	4	10	4	10	n	-	-	-	-	-	-	0.2	1	4	1	4	n	0.0378993883928413	-0.755	down	ENSG00000259146.4
novel_NIR_17140	chr14	73959522	73962970	+	73955928	73962970	A5SS	ENST00000554920.5	novel	0.33	4	8	4	8	y	0.38	6	10	6	10	y	0.5	4	4	4	4	y	0	0	17	0	17	n	0.12	2	15	2	15	n	0	0	10	0	10	n	0.0056414211319071	-0.363333	down	ENSG00000119723.17
novel_NIR_17188	chr14	74882016	74889275	+	74882016;74885634	74885586;74889275	ES	ENST00000554612.5	novel	0	0	5.5	0	11;0	n	0	0	1	0	2;0	n	0	0	1	0	2;0	n	0.75	6	2	6	3;1	y	1	1	0	1	0;0	n	0.62	4	2.5	4	4;1	y	0.0193457923295135	0.79	up	ENSG00000119689.15
novel_NIR_17721	chr15	101972049	101972593	+	101972049	101972408	A3SS&ES	ENST00000559163.6	novel	0.5	3	3	3	3	y	0.71	12	5	12	5	y	1	4	0	4	0	y	0	0	8	0	8	n	0	0	4	0	4	n	-	-	-	-	-	-	0.0366048135700005	-0.736667	down	ENSG00000185596.16
novel_NIR_17722	chr15	101972049	101972593	+	101972049	101972596	A3SS	ENST00000354296.9	novel	0.38	3	5	3	5	y	0.5	12	12	12	12	y	0.36	4	7	4	7	y	0	0	16	0	16	n	0	0	1	0	1	n	0	0	43	0	43	n	0.0110019978048207	-0.413333	down	ENSG00000185596.16
novel_NIR_17801	chr15	23310974	23311360	+	23310974	23311338	A3SS	ENST00000619355.1	novel	1	3	0	3	0	y	1	4	0	4	0	y	-	-	-	-	-	-	0.44	4	5	4	5	y	0.5	2	2	2	2	y	0.5	3	3	3	3	y	0.00147601556466088	-0.52	down	ENSG00000274471.2
novel_NIR_18023	chr15	34566768	34582750	-	34553956	34582750	A3SS	ENST00000484716.5	novel	0.2	1	4	1	4	n	0.33	1	2	1	2	n	0	0	2	0	2	n	1	4	0	4	0	y	-	-	-	-	-	-	1	4	0	4	0	y	0.0133173286604042	0.823333333333333	up	ENSG00000215252.12
novel_NIR_18084	chr15	40030456	40032757	+	40030456	40034326	A3SS	ENST00000558823.1	novel	0.63	49	29	49	29	y	0.53	21	19	21	19	y	0.55	36	29	36	29	y	0.74	55	19	55	19	y	0.73	51	19	51	19	y	0.75	49	16	49	16	y	0.0273206740567815	0.17	up	ENSG00000128829.12
novel_NIR_18195	chr15	40896165	40898907	+	40896079	40898907	A5SS	ENST00000220509.10	novel	0.24	12	37	12	37	y	0.14	6	38	6	38	n	0.16	13	67	13	67	y	0	0	38	0	38	n	0.06	2	30	2	30	n	0	0	38	0	38	n	0.0164050530597457	-0.16	down	ENSG00000104142.11
novel_NIR_18835	chr15	60394695	60396151	-	60393440	60396151	A3SS	ENST00000557986.5	novel	1	8	0	8	0	y	1	1	0	1	0	n	1	2	0	2	0	y	0	0	1	0	1	n	0.2	2	8	2	8	n	0.33	1	2	1	2	n	0.0133173286604042	-0.823333	down	ENSG00000182718.18
novel_NIR_18953	chr15	64500166	64574527	+	64500166	64622827	A3SS	ENST00000326648.4	novel	0	0	12	0	12	n	0	0	15	0	15	n	0	0	7	0	7	n	-	-	-	-	-	-	0.33	3	6	3	6	y	0.29	2	5	2	5	y	0.0410153998494586	0.31	up	ENSG00000180357.9
novel_NIR_19068	chr15	67236820	67254224	-	67236820	67254414	A5SS	ENST00000561452.5	novel	0.2	1	4	1	4	n	0	0	4	0	4	n	0.33	6	12	6	12	y	0.6	3	2	3	2	y	0.8	8	2	8	2	y	0.4	6	9	6	9	y	0.0497027978745221	0.423333333333333	up	ENSG00000103591.13
novel_NIR_19196	chr15	72219110	72237391	-	72219110	72230900	5pMXE	ENST00000319622.10	novel	0.15	3	17	3	17	y	0	0	2	0	2	n	0	0	15	0	15	n	0.33	5	10	5	10	y	0.33	3	6	3	6	y	0.44	4	5	4	5	y	0.00873492790877588	0.316666666666667	up	ENSG00000067225.19
novel_NIR_19204	chr15	72242699	72251207	-	72242699	72253437	A5SS	ENST00000567263.5	novel	0	0	2	0	2	n	0	0	2	0	2	n	0.5	1	1	1	1	n	0.86	6	1	6	1	y	1	6	0	6	0	y	1	1	0	1	0	n	0.0341808484739881	0.786666666666667	up	ENSG00000137817.17
novel_NIR_19255	chr15	73916447	73918807	-	73916447	73919838	A5SS	ENST00000565689.5	novel	0.27	3	8	3	8	y	0.15	2	11	2	11	y	0.15	2	11	2	11	y	0	0	19	0	19	n	0	0	12	0	12	n	0	0	7	0	7	n	0.0415767826198952	-0.19	down	ENSG00000261801.6
novel_NIR_19270	chr15	74024927	74025586	+	74024927	74034478	A3SS	ENST00000567543.5	novel	0.67	4	2	4	2	y	1	7	0	7	0	y	1	7	0	7	0	y	0.14	1	6	1	6	n	0.25	2	6	2	6	y	0.33	1	2	1	2	n	0.0138698164550688	-0.65	down	ENSG00000140464.20
novel_NIR_19504	chr15	76338514;76340113	76339884;76340276	+	76338514	76340276	cassetteExon	ENST00000290759.9	novel	0.11	1	8	0;2	8	n	0.16	4	21	0;8	21	n	0.23	6	20	3;9	20	y	0.04	1	27	0;2	27	n	0	0	19	0;0	19	n	0	0	5	0;0	5	n	0.0346946713653083	-0.153333	down	ENSG00000159556.10
novel_NIR_19506	chr15	76340113	76340276	+	76338514	76340276	A5SS	ENST00000290759.9	novel	0.2	2	8	2	8	y	0.28	8	21	8	21	y	0.31	9	20	9	20	n	0.07	2	27	2	27	n	0	0	19	0	19	n	0	0	5	0	5	n	0.00548280805494376	-0.24	down	ENSG00000159556.10
novel_NIR_19779	chr15	84688582	84691535	-	84680832	84691535	A3SS	ENST00000559729.5	novel	0.02	1	48	1	48	n	0.02	1	50	1	50	n	0	0	41	0	41	n	0.21	7	26	7	26	y	0.11	7	59	7	59	n	0.17	12	59	12	59	y	0.0302816743732076	0.15	up	ENSG00000140612.14
novel_NIR_20110	chr15	99813086	99830437	+	99813086	99876953	A3SS	ENST00000559714.6	novel	0	0	18	0	18	n	0	0	15	0	15	n	0	0	2	0	2	n	0.3	3	7	3	7	y	0.2	2	8	2	8	y	0.17	2	10	2	10	y	0.0295967849227932	0.223333333333333	up	ENSG00000259363.6
novel_NIR_20161	chr16	112775	138150	-	112775	117301	A5SS&ES	ENST00000457916.5	novel	0.16	10	54	10	54	y	0.19	13	55	13	55	y	0	0	24	0	24	n	0.38	10	16	10	16	y	0.31	22	48	22	48	y	0.5	25	25	25	25	y	0.0260135419459482	0.28	up	ENSG00000103148.17
novel_NIR_21034	chr16	30001530	30003436	+	30001530;30003013	30002436;30003436	ES	ENST00000567987.5	novel	0.18	1	4.5	1	7;2	n	0	0	1	0	0;2	n	0	0	4.5	0	5;4	n	0.4	1	1.5	1	3;0	n	0.5	2	2	2	4;0	y	0.59	5	3.5	5	7;0	y	0.00593706319994676	0.436666666666667	up	ENSG00000169592.15
novel_NIR_21035	chr16	30001530	30003436	+	30003013	30003436	A5SS	ENST00000540562.1	novel	0.33	1	2	1	2	n	0	0	2	0	2	n	0	0	4	0	4	n	1	1	0	1	0	n	1	2	0	2	0	y	1	5	0	5	0	y	0.0149345014131363	0.89	up	ENSG00000169592.15
novel_NIR_21397	chr16	4839679	4845074	-	4843602	4845074	A3SS&ES	ENST00000588732.5	novel	0.38	8	13	8	13	y	-	-	-	-	-	-	0.44	4	5	4	5	y	0	0	7	0	7	n	0	0	2	0	2	n	-	-	-	-	-	-	0.0464990680568713	-0.41	down	ENSG00000140632.17
novel_NIR_21682	chr16	651747	652467	+	651747;652039	651827;652467	ES	ENST00000549091.5	novel	0.53	4	3.5	4	1;6	y	0.74	7	2.5	7	2;3	y	0.46	3	3.5	3	0;7	y	0	0	9	0	8;10	n	-	-	-	-	-	-	0	0	4	0	5;3	n	0.0206274495518944	-0.576667	down	ENSG00000161996.19
novel_NIR_22095	chr16	74342254	74348867	-	74342254;74344971	74344779;74348867	ES	ENST00000566802.5	novel	0.25	2	6	2	5;7	y	0.5	4	4	4	8;0	y	0.32	6	12.5	6	3;22	y	0	0	9	0	4;14	n	0.21	2	7.5	2	3;12	y	0	0	7	0	6;8	n	0.0487738936224871	-0.286667	down	ENSG00000214331.8
novel_NIR_22223	chr16	75641723	75647464	-	75641723	75642753	A5SS&ES	ENST00000568682.5	novel	1	1	0	1	0	n	-	-	-	-	-	-	1	10	0	10	0	y	0.4	4	6	4	6	y	0	0	2	0	2	n	0.33	2	4	2	4	y	0.0255536112946458	-0.756667	down	ENSG00000065427.15
novel_NIR_23132	chr17	15978163	15987266	-	15978163;15986892	15986800;15987266	ES	ENST00000486655.5	novel	0.06	1	16	1	2;30	n	0.21	6	22.5	6	0;45	y	0.17	2	10	2	0;20	y	0.56	10	8	10	0;16	y	0.58	11	8	11	0;16	y	0.35	7	13	7	2;24	y	0.0223196032409254	0.35	up	ENSG00000214941.8
novel_NIR_23691	chr17	28717425	28718370	-	28717291	28718370	A3SS	ENST00000412625.5	novel	0.6	6	4	6	4	y	0.62	8	5	8	5	y	0.78	7	2	7	2	y	0.29	2	5	2	5	y	0.06	1	15	1	15	n	0	0	6	0	6	n	0.00974378634218452	-0.55	down	ENSG00000109113.20
novel_NIR_24385	chr17	43148783	43170126	-	43167250	43170126	3pMXE	ENST00000634994.1	novel	0.35	8	15	8	15	y	0.33	2	4	2	4	y	0.17	2	10	2	10	y	0	0	2	0	2	n	0	0	8	0	8	n	0	0	3	0	3	n	0.0381192921706714	-0.283333	down	ENSG00000267002.4
novel_NIR_24943	chr17	4940726	4941077	+	4940360	4941077	A5SS	ENST00000570328.5	novel	0	0	4	0	4	n	-	-	-	-	-	-	0	0	9	0	9	n	0.86	6	1	6	1	y	-	-	-	-	-	-	1	1	0	1	0	n	0.0478274328945332	0.93	up	ENSG00000108523.16
novel_NIR_25290	chr17	59112345	59131286	-	59112345	59119299	A5SS&ES	ENST00000583380.5	novel	0	0	10	0	10	n	0	0	18	0	18	n	-	-	-	-	-	-	0.25	1	3	1	3	n	0.33	3	6	3	6	y	0.33	1	2	1	2	n	0.0076400784904059	0.303333333333333	up	ENSG00000182628.13
novel_NIR_26081	chr17	76239171	76240153	-	76212482	76240153	A3SS	ENST00000647930.1	novel	0.06	1	15	1	15	n	0	0	19	0	19	n	0	0	10	0	10	n	0.75	15	5	15	5	y	0.64	7	4	7	4	y	0.36	5	9	5	9	y	0.0366294593306425	0.563333333333333	up	ENSG00000141576.16
novel_NIR_26698	chr17	82621774	82627204	-	82627008	82627204	3pMXE	ENST00000574828.1	novel	0	0	4	0	4	n	0	0	1	0	1	n	0	0	4	0	4	n	-	-	-	-	-	-	0.56	10	8	10	8	y	0.5	2	2	2	2	y	0.0359966699566904	0.53	up	ENSG00000141580.16
novel_NIR_27308	chr18	47883964	47896521	-	47869436	47896521	A3SS	ENST00000356825.8	novel	0	0	3	0	3	n	0.33	1	2	1	2	n	0	0	4	0	4	n	-	-	-	-	-	-	0.5	6	6	6	6	y	0.67	2	1	2	1	y	0.0424106294270363	0.475	up	ENSG00000175387.16
novel_NIR_27504	chr18	697355	712504	-	694334	712504	A3SS	ENST00000583771.1	novel	1	2	0	2	0	y	0.67	8	4	8	4	y	0.5	2	2	2	2	y	0	0	10	0	10	n	0	0	12	0	12	n	0	0	2	0	2	n	0.0387968213685622	-0.723333	down	ENSG00000132199.20
novel_NIR_28002	chr19	1272051	1273489	+	1272051	1273601	A3SS	ENST00000592234.5	novel	1	4	0	4	0	y	1	1	0	1	0	n	1	6	0	6	0	y	0.64	9	5	9	5	y	0.77	10	3	10	3	y	0.6	6	4	6	4	y	0.0233380251393596	-0.33	down	ENSG00000099622.14
novel_NIR_28560	chr19	1905439	1912081	+	1905439	1911890	A3SS	ENST00000329478.4	novel	0.12	2	14	2	14	n	0	0	12	0	12	n	0.11	4	34	4	34	n	0.24	8	26	8	26	y	0.43	3	4	3	4	y	0.53	10	9	10	9	y	0.0454498891929511	0.323333333333333	up	ENSG00000213638.6
novel_NIR_28678	chr19	20935047	20935693	+	20935047	20942801	A3SS	ENST00000300540.7	novel	0.5	3	3	3	3	y	0.8	4	1	4	1	y	0.55	6	5	6	5	y	0	0	14	0	14	n	0	0	9	0	9	n	0	0	12	0	12	n	0.0219030442809556	-0.616667	down	ENSG00000105750.15
novel_NIR_28737	chr19	2324196	2325980	-	2324192	2325980	A3SS	ENST00000585395.6	novel	0.5	2	2	2	2	y	1	7	0	7	0	y	1	4	0	4	0	y	0	0	2	0	2	n	0	0	2	0	2	n	-	-	-	-	-	-	0.0377495513506237	-0.833333	down	ENSG00000130332.15
novel_NIR_28911	chr19	33210898	33211414	-	33210898;33211328	33211225;33211414	ES	ENST00000253188.8	novel	0	0	8	0	2;14	n	0	0	8.5	0	12;5	n	0.06	1	16.5	1	15;18	n	0.15	2	11.5	2	15;8	y	0.24	6	19	6	20;18	y	0.29	8	20	8	33;7	y	0.021553597753092	0.206666666666667	up	ENSG00000130876.11
novel_NIR_29033	chr19	3573800	3574410	+	3573800	3573903	3pMXE	ENST00000585741.1	novel	1	17	0	17	0	y	0.42	5	7	5	7	y	0.89	32	4	32	4	y	-	-	-	-	-	-	0	0	5	0	5	n	0	0	10	0	10	n	0.049431008730658	-0.77	down	ENSG00000064961.19
novel_NIR_29034	chr19	3573800	3574410	+	3573800	3574341	A3SS	ENST00000417382.5	novel	0.77	17	5	17	5	y	1	5	0	5	0	y	0.91	32	3	32	3	y	0	0	16	0	16	n	-	-	-	-	-	-	0	0	1	0	1	n	0.00556415123742432	-0.893333	down	ENSG00000064961.19
novel_NIR_29267	chr19	39420852	39421075	+	39420852	39420949	A3SS&ES	ENST00000596443.1	novel	0.21	4	15	4	15	y	0.4	10	15	10	15	y	0.27	4	11	4	11	y	0.58	14	10	14	10	y	0.56	18	14	18	14	y	0.73	8	3	8	3	y	0.0131878780349387	0.33	up	ENSG00000090924.15
novel_NIR_29269	chr19	39420852	39421075	+	39420852;39420996	39420949;39421075	ES	ENST00000425673.6	novel	0.24	4	13	4	15;11	y	0.43	10	13.5	10	15;12	y	0.33	4	8	4	11;5	y	0.6	14	9.5	14	10;9	y	0.52	18	16.5	18	14;19	y	0.57	8	6	8	3;9	y	0.0370490240389961	0.23	up	ENSG00000090924.15
novel_NIR_29792	chr19	45688566	45691852	-	45688566	45691412	5pMXE	ENST00000588599.5	novel	0.16	3	16	3	16	y	0.23	8	27	8	27	y	0.17	7	33	7	33	y	0	0	23	0	23	n	0	0	45	0	45	n	0.1	2	19	2	19	n	0.0240942688454428	-0.153333	down	ENSG00000125743.11
novel_NIR_29805	chr19	45693556	45695602	+	45693556	45695401	A3SS	ENST00000677024.1	novel	1	4	0	4	0	y	1	4	0	4	0	y	0.5	1	1	1	1	n	0.33	2	4	2	4	y	0.33	4	8	4	8	y	0	0	3	0	3	n	0.045067078885597	-0.613333	down	ENSG00000011478.13
novel_NIR_30012	chr19	48271828	48277203	+	48271828	48279731	A3SS	ENST00000595607.6	novel	0	0	15	0	15	n	0.31	4	9	4	9	y	0	0	6	0	6	n	0.46	6	7	6	7	y	0.76	13	4	13	4	y	0.46	6	7	6	7	y	0.0337222634392457	0.456666666666667	up	ENSG00000178150.10
novel_NIR_30133	chr19	49451578	49451685	-	49451578	49453393	A5SS	ENST00000596049.5	novel	0	0	3	0	3	n	0	0	8	0	8	n	0	0	9	0	9	n	0.48	24	26	24	26	y	0.5	2	2	2	2	y	0.44	4	5	4	5	y	0.00138572767747244	0.473333333333333	up	ENSG00000104872.11
novel_NIR_30382	chr19	5270089	5273442	-	5265196	5273442	A3SS	ENST00000588552.5	novel	0	0	4	0	4	n	0.33	1	2	1	2	n	0.2	1	4	1	4	n	1	9	0	9	0	y	1	4	0	4	0	y	0.67	8	4	8	4	y	0.00850746927367943	0.713333333333333	up	ENSG00000105426.17
novel_NIR_30415	chr19	537147	538678	+	537147	541343	A3SS	ENST00000586283.6	novel	0.62	47	29	47	29	y	0.61	43	28	43	28	y	0.56	40	32	40	32	y	0.45	36	44	36	44	y	0.23	14	46	14	46	y	0.34	20	39	20	39	y	0.0467640986523103	-0.256667	down	ENSG00000099804.9
novel_NIR_30416	chr19	537147	538678	+	537147	541346	A3SS	ENST00000606065.3	novel	0.82	47	10	47	10	y	0.81	43	10	43	10	y	0.74	40	14	40	14	y	0.56	36	28	36	28	y	0.44	14	18	14	18	y	0.62	20	12	20	12	y	0.0259739391778895	-0.25	down	ENSG00000099804.9
novel_NIR_30425	chr19	53963425	53969029	+	53963425	53978146	A3SS	ENST00000270458.4	novel	0	0	2	0	2	n	-	-	-	-	-	-	0	0	5	0	5	n	0.5	2	2	2	2	y	0.4	2	3	2	3	y	0.5	2	2	2	2	y	0.00506332367381797	0.466666666666667	up	ENSG00000142408.7
novel_NIR_30476	chr19	54206462	54207411	+	54206462	54206553	3pMXE	ENST00000626547.2	novel	0.35	126	239	126	239	y	0.41	169	239	169	239	y	0.51	244	231	244	231	y	0.05	14	241	14	241	n	0	0	352	0	352	n	0.17	58	280	58	280	y	0.00712908027374045	-0.35	down	ENSG00000170889.14
novel_NIR_31324	chr2	112494375	112496087	+	112494375	112501206	A3SS	ENST00000233336.7	novel	0.48	29	31	29	31	y	0.33	15	30	15	30	y	0.41	18	26	18	26	y	0.61	17	11	17	11	y	0.53	21	19	21	19	y	0.55	22	18	22	18	y	0.0480562182728581	0.156666666666667	up	ENSG00000114999.8
novel_NIR_31350	chr2	113465173	113466483	+	113465173	113482177	A3SS	ENST00000416503.6	novel	0.2	5	20	5	20	y	0.08	1	12	1	12	n	0.1	3	26	3	26	n	0.34	14	27	14	27	y	0.33	7	14	7	14	y	0.24	7	22	7	22	y	0.0233746334702366	0.176666666666667	up	ENSG00000136682.15
novel_NIR_31380	chr2	113705548	113717753	-	113705548	113719154	A5SS	ENST00000469702.5	novel	0	0	1	0	1	n	-	-	-	-	-	-	0	0	6	0	6	n	0.67	4	2	4	2	y	1	1	0	1	0	n	1	7	0	7	0	y	0.0149345014131363	0.89	up	ENSG00000115084.15
novel_NIR_31572	chr2	131501508	131502455	+	131501508	131506312	A3SS	ENST00000415574.6	novel	0.21	3	11	3	11	y	0.2	4	16	4	16	y	0.25	1	3	1	3	n	0	0	10	0	10	n	0.1	1	9	1	9	n	0	0	9	0	9	n	0.0172230680103971	-0.186667	down	ENSG00000152117.17
novel_NIR_31702	chr2	15167323	15169275	-	15167323	15186742	A5SS	ENST00000433283.5	novel	0	0	19	0	19	n	0.02	1	46	1	46	n	0.06	3	47	3	47	n	0.25	6	18	6	18	y	0.18	7	31	7	31	y	0.2	4	16	4	16	y	0.00280836983628381	0.183333333333333	up	ENSG00000151779.13
novel_NIR_31807	chr2	162194748	162198179	-	162194748	162198757	A5SS	ENST00000188790.9	novel	0.11	2	17	2	17	n	0.11	4	34	4	34	n	0.04	1	22	1	22	n	0.29	12	30	12	30	y	0.23	7	23	7	23	y	0.34	13	25	13	25	y	0.00893508610034372	0.2	up	ENSG00000078098.14
novel_NIR_32615	chr2	208255082	208255903	+	208255622	208255903	5pMXE	ENST00000448588.1	novel	1	1	0	1	0	n	-	-	-	-	-	-	0.83	5	1	5	1	y	0	0	2	0	2	n	0.33	3	6	3	6	y	0	0	3	0	3	n	0.0104546569157151	-0.805	down	ENSG00000231908.1
novel_NIR_33126	chr2	237757482	237758729	+	237757548	237758729	A5SS	ENST00000308482.14	novel	0	0	4	0	4	n	0	0	3	0	3	n	0	0	2	0	2	n	1	3	0	3	0	y	0.5	2	2	2	2	y	1	1	0	1	0	n	0.0377495513506237	0.833333333333333	up	ENSG00000124831.19
novel_NIR_33429	chr2	241584725	241601812	-	241584725	241601815	A5SS	ENST00000402545.5	novel	0	0	2	0	2	n	0	0	9	0	9	n	0	0	10	0	10	n	0.29	4	10	4	10	y	0.19	3	13	3	13	y	0.25	1	3	1	3	n	0.0139635735243855	0.243333333333333	up	ENSG00000176946.12
novel_NIR_33504	chr2	241971493	241971680	+	241971462	241971680	A5SS	ENST00000416204.1	novel	0.5	4	4	4	4	y	0	0	6	0	6	n	0	0	1	0	1	n	1	1	0	1	0	n	1	4	0	4	0	y	-	-	-	-	-	-	0.0377495513506237	0.833333333333333	up	ENSG00000237940.3
novel_NIR_33680	chr2	27772222	27772674	+	27772385	27772674	A5SS	ENST00000483992.5	novel	0.18	2	9	2	9	y	0.17	2	10	2	10	y	0.31	5	11	5	11	y	0	0	20	0	20	n	0	0	16	0	16	n	0.08	1	11	1	11	n	0.0301806540423205	-0.193333	down	ENSG00000243147.8
novel_NIR_34081	chr2	46913973	46915723	-	46910873	46915723	A3SS	ENST00000409973.5	novel	0	0	2	0	2	n	0	0	2	0	2	n	0.2	1	4	1	4	n	0.5	2	2	2	2	y	0.5	2	2	2	2	y	-	-	-	-	-	-	0.0228601635963225	0.433333333333333	up	ENSG00000180398.13
novel_NIR_34359	chr2	63174832	63209423	-	63174832	63259307	A5SS	ENST00000272321.12	novel	0	0	9	0	9	n	0	0	5	0	5	n	0	0	2	0	2	n	0.09	2	20	2	20	n	0.18	2	9	2	9	y	0.21	4	15	4	15	y	0.0472138653193381	0.16	up	ENSG00000143951.16
novel_NIR_34442	chr2	68490261	68500731	+	68490261	68502731	A3SS	ENST00000303795.9	novel	0	0	1	0	1	n	0	0	10	0	10	n	0.4	2	3	2	3	y	1	4	0	4	0	y	-	-	-	-	-	-	1	5	0	5	0	y	0.0228601635963225	0.866666666666667	up	ENSG00000169621.10
novel_NIR_34467	chr2	69603626	69642878	-	69556978	69642878	A3SS	ENST00000606389.7	novel	0.36	4	7	4	7	y	0.2	2	8	2	8	y	0.13	2	13	2	13	n	0.59	10	7	10	7	y	0.56	5	4	5	4	y	0.67	6	3	6	3	y	0.0170605443000907	0.376666666666667	up	ENSG00000115977.21
novel_NIR_34583	chr2	73081419	73088050	-	73076182	73088050	A3SS	ENST00000258098.6	novel	0	0	28	0	28	n	0	0	13	0	13	n	0	0	25	0	25	n	0.25	9	27	9	27	y	0.19	3	13	3	13	y	0.26	6	17	6	17	y	0.00866165978846283	0.233333333333333	up	ENSG00000135631.17
novel_NIR_34585	chr2	73081419	73088050	-	73081663	73088050	A3SS	ENST00000486777.7	novel	0	0	2	0	2	n	0	0	5	0	5	n	-	-	-	-	-	-	1	9	0	9	0	y	0.75	3	1	3	1	y	0.86	6	1	6	1	y	0.0068432753363742	0.87	up	ENSG00000135631.17
novel_NIR_34659	chr2	74458537	74458997	+	74458537	74459643	A3SS	ENST00000470536.5	novel	0.16	3	16	3	16	y	0.14	2	12	2	12	n	0.23	5	17	5	17	y	0	0	8	0	8	n	0	0	8	0	8	n	0	0	11	0	11	n	0.0230311009568485	-0.176667	down	ENSG00000239779.7
novel_NIR_35134	chr2	98604191	98608197	-	98604191	98608263	A5SS	ENST00000483527.5	novel	0.25	1	3	1	3	n	0.4	2	3	2	3	y	0.5	2	2	2	2	y	0.67	2	1	2	1	y	1	4	0	4	0	y	0.75	6	2	6	2	y	0.0302548226864256	0.423333333333333	up	ENSG00000183513.9
novel_NIR_35250	chr20	17596790	17600738	+	17592063	17600738	A5SS	ENST00000474024.5	novel	0.11	2	16	2	16	n	0.18	2	9	2	9	y	0.17	2	10	2	10	y	0	0	24	0	24	n	0	0	24	0	24	n	0	0	38	0	38	n	0.0197221843671152	-0.153333	down	ENSG00000125868.16
novel_NIR_35399	chr20	2500742	2524792	-	2500742	2508881	5pMXE	ENST00000461548.1	novel	0	0	3	0	3	n	-	-	-	-	-	-	0	0	3	0	3	n	0.5	2	2	2	2	y	0.5	4	4	4	4	y	0.75	6	2	6	2	y	0.0198039411803931	0.583333333333333	up	ENSG00000256566.1
novel_NIR_35903	chr20	35871829	35913249	+	35871829	35899370	3pMXE	ENST00000495338.5	novel	0.29	4	10	4	10	y	0.35	7	13	7	13	y	-	-	-	-	-	-	0	0	6	0	6	n	0	0	2	0	2	n	0.05	1	18	1	18	n	0.0225938488406951	-0.303333	down	ENSG00000025293.17
novel_NIR_35975	chr20	3672898	3673171	-	3672898	3673354	A5SS	ENST00000379861.8	novel	1	4	0	4	0	n	-	-	-	-	-	-	1	4	0	4	0	n	0.71	5	2	5	2	n	0.4	4	6	4	6	y	0.6	3	2	3	2	n	0.041759185089138	-0.43	down	ENSG00000149451.18
novel_NIR_35977	chr20	3672898;3673235	3673171;3673354	-	3672898	3673354	cassetteExon	ENST00000379861.8	novel	1	2	0	4;0	0	n	-	-	-	-	-	-	1	3	0	4;2	0	y	0.56	2.5	2	5;0	2	n	0.25	2	6	4;0	6	n	0.43	1.5	2	3;0	2	n	0.0226745830041376	-0.586667	down	ENSG00000149451.18
novel_NIR_36015	chr20	37386174	37386411	+	37386174	37386460	A3SS	ENST00000373558.2	novel	0.57	4	3	4	3	y	1	1	0	1	0	n	1	4	0	4	0	y	0	0	2	0	2	n	0	0	1	0	1	n	-	-	-	-	-	-	0.0268711295957412	-0.856667	down	ENSG00000197122.12
novel_NIR_36349	chr20	45892882	45893988	+	45892880	45893988	A5SS	ENST00000676657.1	novel	1	15	0	15	0	y	0.8	8	2	8	2	y	0.89	8	1	8	1	y	0.7	14	6	14	6	y	0.64	9	5	9	5	y	0.43	6	8	6	8	y	0.0433040062645541	-0.306667	down	ENSG00000064601.21
novel_NIR_36434	chr20	48822029	48827642	-	48747880	48827642	A3SS	ENST00000371941.4	novel	0.47	9	10	9	10	y	0.47	7	8	7	8	y	0.33	4	8	4	8	y	0.65	13	7	13	7	y	0.54	13	11	13	11	y	0.67	2	1	2	1	y	0.0343143586507224	0.196666666666667	up	ENSG00000124126.14
novel_NIR_36714	chr20	58842545	58850663	-	58842545	58848879	A5SS&ES	ENST00000424094.6	novel	0.33	2	4	2	4	y	0.29	4	10	4	10	y	0.2	2	8	2	8	y	0.11	1	8	1	8	n	0.07	1	13	1	13	n	0	0	18	0	18	n	0.0139731824595132	-0.213333	down	ENSG00000235590.7
novel_NIR_36715	chr20	58848917	58850663	-	58848917	58850530	A5SS	ENST00000424094.6	novel	0.75	3	1	3	1	y	0.67	8	4	8	4	y	0.71	5	2	5	2	y	0.4	2	3	2	3	y	0.32	6	13	6	13	y	0.17	3	15	3	15	y	0.0171959524209475	-0.413333	down	ENSG00000235590.7
novel_NIR_36781	chr20	62143889	62145886	+	62143889	62158672	A3SS	ENST00000331758.8	novel	0.12	2	15	2	15	n	0.2	3	12	3	12	y	0.23	6	20	6	20	y	0	0	10	0	10	n	0	0	13	0	13	n	0	0	1	0	1	n	0.0306018174740782	-0.183333	down	ENSG00000184402.15
novel_NIR_37535	chr21	45282398	45283352	-	45282398	45283383	A5SS	ENST00000493811.1	novel	0.4	2	3	2	3	y	0.5	2	2	2	2	y	0	0	2	0	2	n	1	2	0	2	0	y	1	4	0	4	0	y	1	5	0	5	0	y	0.0444669140940908	0.7	up	ENSG00000186866.17
novel_NIR_37666	chr21	46318961	46319287	-	46318961	46322639	A5SS	ENST00000445935.5	novel	0.71	5	2	5	2	y	0.73	8	3	8	3	y	-	-	-	-	-	-	1	8	0	8	0	y	1	2	0	2	0	y	1	6	0	6	0	y	0.0227267609876359	0.28	up	ENSG00000160298.18
novel_NIR_37672	chr21	46398130	46398238	+	46398130	46398235	A3SS	ENST00000359568.10	novel	0	0	6	0	6	n	0	0	10	0	10	n	0.18	4	18	4	18	y	0.62	8	5	8	5	y	0.8	12	3	12	3	y	0.33	1	2	1	2	n	0.0454262385954167	0.523333333333333	up	ENSG00000160299.17
novel_NIR_37882	chr22	19961289	19962558	+	19961289	19961697	A3SS&ES	ENST00000407537.5	novel	0.8	16	4	16	4	y	0.67	4	2	4	2	y	0.81	13	3	13	3	y	0.89	16	2	16	2	y	1	10	0	10	0	y	1	9	0	9	0	y	0.0266326056338056	0.203333333333333	up	ENSG00000093010.15
novel_NIR_37926	chr22	20122421;20125218	20125144;20125308	+	20122421;20122697	20122580;20125308	MXE	ENST00000435265.5	novel	0	0	4	0;0	2;6	n	0	0	9	0;0	7;11	n	0	0	5.5	0;0	4;7	n	0.18	1	4.5	0;2	3;6	n	0.24	5	16	5;5	23;9	y	0.13	1	6.5	1;1	6;7	n	0.0287898566732432	0.183333333333333	up	ENSG00000099901.17
novel_NIR_38014	chr22	22304114	22306790	+	22304114	22306833	A3SS	ENST00000652112.1	novel	0.46	29	34	29	34	y	0.37	31	52	31	52	y	0.39	30	47	30	47	y	0.6	25	17	25	17	y	0.62	43	26	43	26	y	0.57	35	26	35	26	y	0.00825523772771373	0.19	up	ENSG00000286129.1
novel_NIR_38079	chr22	23834979	23837064	-	23834932	23837064	A3SS	ENST00000406855.7	novel	0.31	9	20	9	20	y	0.15	7	40	7	40	y	0.24	9	28	9	28	y	0	0	62	0	62	n	0	0	42	0	42	n	0	0	32	0	32	n	0.0372035936053368	-0.233333	down	ENSG00000099958.15
novel_NIR_38081	chr22	23834979	23837064	-	23836962	23837064	A3SS	ENST00000318109.12	novel	0.38	9	15	9	15	y	0.25	7	21	7	21	y	0.17	9	45	9	45	y	0	0	46	0	46	n	0	0	20	0	20	n	0	0	18	0	18	n	0.0488314999914377	-0.266667	down	ENSG00000099958.15
novel_NIR_38289	chr22	28800737	28814141	+	28800737	28821972	A3SS	ENST00000458080.1	novel	0.33	4	8	4	8	y	0.29	2	5	2	5	y	0.33	2	4	2	4	y	0	0	1	0	1	n	0	0	6	0	6	n	0	0	4	0	4	n	0.00176815256011929	-0.316667	down	ENSG00000226471.6
novel_NIR_38425	chr22	31160303	31176262	+	31160303	31187047	A3SS	ENST00000326132.11	novel	0.11	2	16	2	16	n	0.1	4	38	4	38	n	0.15	4	22	4	22	n	0.29	12	30	12	30	y	0.32	14	30	14	30	y	0.25	10	30	10	30	y	0.00358660014410863	0.166666666666667	up	ENSG00000138942.16
novel_NIR_38530	chr22	36233455	36236596	-	36233455	36234236	A5SS&ES	ENST00000454728.5	novel	0.62	5	3	5	3	y	0.4	4	6	4	6	y	0.53	9	8	9	8	y	1	6	0	6	0	y	0.88	7	1	7	1	y	-	-	-	-	-	-	0.020249773100196	0.423333333333333	up	ENSG00000128335.14
novel_NIR_38567	chr22	37185455	37190865	-	37190677	37190865	3pMXE	ENST00000467564.5	novel	-	-	-	-	-	-	0	0	2	0	2	n	0	0	2	0	2	n	1	1	0	1	0	n	1	5	0	5	0	y	0.83	5	1	5	1	y	0.0035890705375053	0.943333333333333	up	ENSG00000133466.14
novel_NIR_39297	chr3	10142187	10142763	+	10142187	10149787	A3SS	ENST00000345392.2	novel	0.5	3	3	3	3	y	0.33	1	2	1	2	n	0.57	4	3	4	3	y	0	0	4	0	4	n	0	0	2	0	2	n	0	0	8	0	8	n	0.022531298757377	-0.466667	down	ENSG00000134086.8
novel_NIR_39415	chr3	11426926	11434246	+	11426926	11510185	A3SS	ENST00000446110.1	novel	0.13	2	13	2	13	n	0.36	4	7	4	7	y	0	0	3	0	3	n	1	3	0	3	0	y	0.57	4	3	4	3	y	0.8	4	1	4	1	y	0.0192541367232041	0.626666666666667	up	ENSG00000197548.12
novel_NIR_39867	chr3	129502882	129503524	+	129502882	129503978	A3SS	ENST00000513932.1	novel	1	2	0	2	0	y	1	2	0	2	0	y	0.8	8	2	8	2	y	0	0	4	0	4	n	0.24	4	13	4	13	y	0.4	4	6	4	6	y	0.0107846009172576	-0.72	down	ENSG00000163913.13
novel_NIR_39953	chr3	133586722	133587893	+	133586722	133587162	A3SS	ENST00000420115.6	novel	0.33	16	32	16	32	y	0.36	12	21	12	21	y	0.29	9	22	9	22	y	0.17	4	20	4	20	y	0.22	8	29	8	29	y	0.13	6	39	6	39	n	0.0111236665960708	-0.153333	down	ENSG00000091527.16
novel_NIR_40959	chr3	23917239	23917947	+	23917173	23917947	A5SS	ENST00000436146.2	novel	0	0	22	0	22	n	0	0	9	0	9	n	0	0	8	0	8	n	0.11	1	8	1	8	n	0.23	3	10	3	10	y	0.23	3	10	3	10	y	0.0415767826198952	0.19	up	ENSG00000174748.22
novel_NIR_41000	chr3	28241812;28253085	28252989;28253731	+	28241812	28253731	cassetteExon	ENST00000418849.2	novel	0.32	6	13	5;7	13	y	0.05	0.5	10	0;1	10	n	0.1	1.5	13	2;1	13	n	0.6	6	4	4;8	4	y	0.42	6.5	9	8;5	9	y	0.38	7.5	12	6;9	12	y	0.0464391889409779	0.31	up	ENSG00000187118.14
novel_NIR_41140	chr3	38126352	38126510	-	38125881	38126510	A3SS	ENST00000301810.11	novel	0	0	26	0	26	n	0.05	2	42	2	42	n	0.03	1	35	1	35	n	0.14	2	12	2	12	n	0.2	5	20	5	20	n	0.28	9	23	9	23	y	0.0352324666677856	0.18	up	ENSG00000060971.19
novel_NIR_41230	chr3	42786162	42788622	-	42786162	42804436	A5SS	ENST00000470543.1	novel	0.17	5	25	5	25	y	0.31	4	9	4	9	y	0.27	3	8	3	8	y	0.57	4	3	4	3	y	0.5	11	11	11	11	y	0.75	18	6	18	6	y	0.022799591104773	0.356666666666667	up	ENSG00000181061.14
novel_NIR_41575	chr3	48924839	48927465	+	48924839	48927462	A3SS	ENST00000449376.5	novel	0.16	5	27	5	27	y	0.23	7	24	7	24	y	0.29	5	12	5	12	y	0	0	28	0	28	n	0.09	3	29	3	29	n	0	0	14	0	14	n	0.0164810897560659	-0.196667	down	ENSG00000177479.20
novel_NIR_41671	chr3	49803363	49804181	+	49803443	49804181	A5SS	ENST00000333323.6	novel	0	0	2	0	2	n	0.17	1	5	1	5	n	0	0	4	0	4	n	0.5	6	6	6	6	y	0.67	8	4	8	4	y	0.42	8	11	8	11	y	0.00832346919335323	0.473333333333333	up	ENSG00000185614.7
novel_NIR_41906	chr3	52686055	52686769	+	52686202	52686769	A5SS	ENST00000394799.6	novel	0	0	2	0	2	n	0	0	9	0	9	n	0.29	4	10	4	10	y	1	4	0	4	0	y	0.71	5	2	5	2	y	1	9	0	9	0	y	0.00412712095384784	0.806666666666667	up	ENSG00000163938.17
novel_NIR_42115	chr3	71104624	71112536	-	71053773	71112536	A3SS	ENST00000649528.3	novel	0.67	2	1	2	1	y	1	1	0	1	0	n	0.67	4	2	4	2	y	0.44	4	5	4	5	y	0	0	3	0	3	n	0	0	2	0	2	n	0.0292563817200075	-0.633333	down	ENSG00000114861.23
novel_NIR_42312	chr3	99638664	99703307	+	99638664	99675660	A3SS&ES	ENST00000261037.7	novel	0	0	12	0	12	n	0	0	6	0	6	n	0.22	2	7	2	7	y	0.43	3	4	3	4	y	0.67	12	6	12	6	y	0.33	3	6	3	6	y	0.0363125744916056	0.403333333333333	up	ENSG00000144810.16
novel_NIR_42314	chr3	99638664	99703307	+	99638664	99744897	A3SS	ENST00000452013.5	novel	0	0	27	0	27	n	0	0	5	0	5	n	0.25	2	6	2	6	y	0.6	3	2	3	2	y	0.75	12	4	12	4	y	0.43	3	4	3	4	y	0.0152034055364986	0.51	up	ENSG00000144810.16
novel_NIR_42657	chr4	121814047	121816390	+	121814047	121815350	3pMXE	ENST00000509980.5	novel	0	0	14	0	14	n	0.14	2	12	2	12	n	0	0	5	0	5	n	0.78	7	2	7	2	y	1	4	0	4	0	y	1	4	0	4	0	y	0.0011893490601121	0.88	up	ENSG00000123737.13
novel_NIR_42728	chr4	128243	130788	+	125296	130788	A5SS	ENST00000609714.1	novel	1	4	0	4	0	y	1	9	0	9	0	y	1	4	0	4	0	y	0.5	3	3	3	3	y	0	0	1	0	1	n	0	0	2	0	2	n	0.0377495513506237	-0.833333	down	ENSG00000250312.8
novel_NIR_43584	chr4	5018355	5019293	-	5015234	5019293	A3SS	ENST00000506508.1	novel	0.14	1	6	1	6	n	0	0	5	0	5	n	0	0	4	0	4	n	1	9	0	9	0	y	0.71	10	4	10	4	y	0.5	6	6	6	6	y	0.031673407265712	0.69	up	ENSG00000170891.11
novel_NIR_43836	chr4	76124756	76144149	-	76134362	76144149	A3SS&ES	ENST00000507257.5	novel	0.71	15	6	15	6	y	0.67	14	7	14	7	y	0.85	23	4	23	4	y	1	28	0	28	0	y	1	40	0	40	0	y	0.89	24	3	24	3	y	0.0350849363546774	0.22	up	ENSG00000138750.15
novel_NIR_43911	chr4	82694882	82705283	-	82680912	82705283	A3SS	ENST00000319540.9	novel	0	0	15	0	15	n	0	0	33	0	33	n	0	0	51	0	51	n	0.15	6	35	6	35	y	0.28	10	26	10	26	y	0.16	4	21	4	21	y	0.0422633180032412	0.196666666666667	up	ENSG00000145284.12
novel_NIR_44284	chr5	115870128	115913362	+	115895158	115913362	5pMXE	ENST00000505423.1	novel	0.16	5	26	5	26	y	0.11	3	25	3	25	n	0.04	1	22	1	22	n	0.33	8	16	8	16	y	0.31	9	20	9	20	y	0.48	11	12	11	12	y	0.0185348618060846	0.27	up	ENSG00000177879.17
novel_NIR_44761	chr5	14420021	14420247	+	14420021	14461019	A3SS	ENST00000344204.9	novel	0.23	3	10	3	10	y	0.3	9	21	9	21	y	0.23	3	10	3	10	y	0	0	9	0	9	n	0.07	1	13	1	13	n	0.11	2	17	2	17	n	0.0103591658296648	-0.193333	down	ENSG00000038382.20
novel_NIR_44985	chr5	1578421	1579277	-	1576309	1579277	A3SS	ENST00000652578.1	novel	0.66	49	25	49	25	y	0.57	35	26	35	26	y	0.51	37	36	37	36	y	0.49	46	47	46	47	y	0.35	21	39	21	39	y	0.39	23	36	23	36	y	0.0479290593068356	-0.17	down	ENSG00000185986.12
novel_NIR_45039	chr5	16814681	16818009	-	16794833	16818009	A3SS	ENST00000513610.6	novel	0.75	18	6	18	6	y	0.67	14	7	14	7	y	0.62	10	6	10	6	y	0.5	15	15	15	15	y	0.5	4	4	4	4	y	0.44	8	10	8	10	y	0.0180487301966516	-0.2	down	ENSG00000145555.15
novel_NIR_45264	chr5	176629863	176630280	-	176629663	176630280	A3SS	ENST00000393693.7	novel	0	0	4	0	4	n	0	0	15	0	15	n	0	0	5	0	5	n	0.29	4	10	4	10	y	0.14	1	6	1	6	n	0.33	4	8	4	8	y	0.0483629658101556	0.253333333333333	up	ENSG00000074317.11
novel_NIR_45282	chr5	177041870	177042391	+	177041870	177062058	A3SS	ENST00000513587.5	novel	0.22	2	7	2	7	y	0.2	2	8	2	8	y	-	-	-	-	-	-	0	0	5	0	5	n	0	0	2	0	2	n	0	0	2	0	2	n	0.0302923443767363	-0.21	down	ENSG00000113761.12
novel_NIR_45307	chr5	177331929	177334284	-	177332269	177334284	3pMXE	ENST00000515209.5	novel	0.75	89	29	89	29	y	0.81	70	16	70	16	y	0.84	119	23	119	23	y	0	0	35	0	35	n	0	0	43	0	43	n	0	0	16	0	16	n	0.00109195883126036	-0.8	down	ENSG00000169223.15
novel_NIR_45366	chr5	177553350	177554249	-	177553350;177553802	177553497;177554249	ES	ENST00000507587.1	novel	0.47	9	10	9	5;15	y	0.4	5	7.5	5	7;8	y	0.62	5	3	5	0;6	y	0	0	3.5	0	6;1	n	0	0	6.5	0	9;4	n	0	0	2	0	2;2	n	0.0166462362069859	-0.496667	down	ENSG00000146067.16
novel_NIR_46090	chr5	475319	476445	+	475319	476050	A3SS	ENST00000606319.1	novel	0.5	2	2	2	2	y	0.71	5	2	5	2	y	0.55	12	10	12	10	y	1	4	0	4	0	y	1	2	0	2	0	y	-	-	-	-	-	-	0.0226823914211585	0.413333333333333	up	ENSG00000225138.8
novel_NIR_46140	chr5	55649314;55656774	55656715;55669228	-	55649314;55664863	55664693;55669228	MXE	ENST00000511233.5	novel	0.35	5.5	10	4;7	0;20	y	0.28	4	10.5	8;0	0;21	n	0.17	2	10	2;2	0;20	y	0	0	11	0;0	0;22	n	0	0	10.5	0;0	0;21	n	0.1	1	9	2;0	0;18	n	0.0266003460587037	-0.233333	down	ENSG00000177058.12
novel_NIR_46293	chr5	69235453	69239456	+	69235453	69254602	A3SS	ENST00000510106.5	novel	0.76	28	9	28	9	y	0.86	6	1	6	1	y	0.7	7	3	7	3	y	0.2	1	4	1	4	n	0.38	3	5	3	5	y	0.09	1	10	1	10	n	0.00967179011290342	-0.55	down	ENSG00000134058.12
novel_NIR_46706	chr5	886704	887361	-	886767	887361	A3SS	ENST00000495265.5	novel	0.4	19	28	19	28	y	0.4	21	32	21	32	y	0.28	15	38	15	38	y	0.54	40	34	40	34	y	0.55	43	35	43	35	y	0.47	33	37	33	37	y	0.0359941326253301	0.16	up	ENSG00000028310.18
novel_NIR_47258	chr6	136636775	136637325	-	136622981	136637325	A3SS	ENST00000359015.5	novel	0.57	4	3	4	3	y	0.5	8	8	8	8	y	1	1	0	1	0	n	-	-	-	-	-	-	0	0	8	0	8	n	0	0	4	0	4	n	0.0476792952243303	-0.69	down	ENSG00000197442.10
novel_NIR_47462	chr6	157382266	157399553	+	157382266	157542585	A3SS	ENST00000414563.6	novel	0.2	1	4	1	4	n	0.23	3	10	3	10	y	0.22	2	7	2	7	y	0	0	2	0	2	n	0	0	4	0	4	n	0	0	20	0	20	n	0.00165269856780195	-0.216667	down	ENSG00000175048.17
novel_NIR_47481	chr6	158573298	158573420	+	158560232	158573420	A5SS	ENST00000684151.1	novel	1	2	0	2	0	y	1	1	0	1	0	n	0.8	4	1	4	1	y	0	0	2	0	2	n	-	-	-	-	-	-	0	0	2	0	2	n	0.00506332367381797	-0.933333	down	ENSG00000146433.10
novel_NIR_47958	chr6	28904665	28920012	-	28915290	28920012	3pMXE	ENST00000496091.1	novel	0.71	12	5	12	5	y	1	7	0	7	0	y	1	2	0	2	0	y	-	-	-	-	-	-	0	0	6	0	6	n	0	0	4	0	4	n	0.0112583487853539	-0.903333	down	ENSG00000204713.11
novel_NIR_48046	chr6	30199153	30204656	-	30199153	30213305	A5SS	ENST00000418026.1	novel	0	0	3	0	3	n	0	0	5	0	5	n	0	0	12	0	12	n	0.6	3	2	3	2	y	0.5	1	1	1	1	n	0.33	5	10	5	10	y	0.0262641307324393	0.476666666666667	up	ENSG00000234127.9
novel_NIR_48169	chr6	31410797	31411261	+	31410797	31411947	A3SS	ENST00000421350.1	novel	0.14	3	18	3	18	n	0	0	31	0	31	n	0	0	13	0	13	n	0.32	7	15	7	15	n	0.23	5	17	5	17	y	0.19	5	22	5	22	n	0.0313520677874323	0.2	up	ENSG00000204520.14
novel_NIR_49160	chr6	99531790	99535207	+	99531790	99550226	A3SS	ENST00000652704.1	novel	-	-	-	-	-	-	0	0	2	0	2	n	0	0	2	0	2	n	1	9	0	9	0	y	0.88	7	1	7	1	y	-	-	-	-	-	-	0.0405802531145148	0.94	up	ENSG00000279170.3
novel_NIR_49413	chr7	102541662	102569835	-	102541662	102543525	5pMXE	ENST00000644544.1	novel	0.38	3	5	3	5	y	0.29	2	5	2	5	y	0.17	1	5	1	5	n	0.8	4	1	4	1	y	0.67	2	1	2	1	y	0.59	10	7	10	7	y	0.00921814202344213	0.406666666666667	up	ENSG00000284981.1
novel_NIR_49518	chr7	105910620	105911017	+	105877257	105911017	A5SS	ENST00000470188.5	novel	0.25	2	6	2	6	y	0.2	1	4	1	4	n	0.33	1	2	1	2	n	0	0	5	0	5	n	0	0	1	0	1	n	0	0	6	0	6	n	0.0205517742787546	-0.26	down	ENSG00000128536.16
novel_NIR_49738	chr7	129460372	129462650	+	129460372	129462966	A3SS	ENST00000249344.7	novel	0.44	4	5	4	5	y	0.25	3	9	3	9	n	0.33	2	4	2	4	y	0	0	13	0	13	n	0	0	15	0	15	n	0	0	15	0	15	n	0.025250295562307	-0.34	down	ENSG00000128578.10
novel_NIR_49739	chr7	129460372;129462730	129462650;129462966	+	129460372	129462966	cassetteExon	ENST00000249344.7	novel	0.29	2	5	4;0	5	n	0.4	6	9	3;9	9	y	0.2	1	4	2;0	4	n	0	0	13	0;0	13	n	0	0	15	0;0	15	n	0	0	15	0;0	15	n	0.0359628671205973	-0.296667	down	ENSG00000128578.10
novel_NIR_50213	chr7	17911275	17940284	-	17907340	17940284	A3SS	ENST00000474067.5	novel	0	0	2	0	2	n	0.14	1	6	1	6	n	-	-	-	-	-	-	1	1	0	1	0	n	1	4	0	4	0	y	-	-	-	-	-	-	0.0478274328945332	0.93	up	ENSG00000071189.21
novel_NIR_50346	chr7	2321404	2354222	-	2337281	2354222	A3SS&ES	ENST00000447136.1	novel	0.17	5	24	5	24	y	0.2	1	4	1	4	n	0.11	2	16	2	16	n	0	0	15	0	15	n	0	0	7	0	7	n	0	0	15	0	15	n	0.0262710088797047	-0.16	down	ENSG00000106266.11
novel_NIR_51098	chr7	5394595	5397122	-	5394595	5421060	A5SS	ENST00000399537.8	novel	0.4	2	3	2	3	y	0.09	1	10	1	10	n	0.46	6	7	6	7	y	0.6	6	4	6	4	y	1	2	0	2	0	y	1	4	0	4	0	y	0.0363488939156782	0.55	up	ENSG00000182095.15
novel_NIR_51479	chr7	67302885	67303982	+	67302885	67305987	A3SS	ENST00000416602.6	novel	0.15	8	47	8	47	y	0.23	8	27	8	27	y	0.11	7	57	7	57	n	0	0	50	0	50	n	0	0	39	0	39	n	0	0	29	0	29	n	0.0436179285104375	-0.163333	down	ENSG00000106610.15
novel_NIR_51785	chr7	77685328	77696118	-	77685328	77696172	A5SS	ENST00000430801.6	novel	0	0	4	0	4	n	0.4	4	6	4	6	y	0	0	4	0	4	n	0.67	6	3	6	3	y	0.8	4	1	4	1	y	0.43	3	4	3	4	y	0.0459033324684862	0.5	up	ENSG00000214293.9
novel_NIR_51787	chr7	77736526	77737487	+	77736526	77749424	A3SS	ENST00000334955.13	novel	0.11	3	24	3	24	n	0	0	19	0	19	n	0	0	10	0	10	n	0.22	5	18	5	18	y	0.25	5	15	5	15	y	0.15	5	29	5	29	y	0.0243514892668729	0.17	up	ENSG00000187257.16
novel_NIR_51924	chr7	91836650	91880055	-	91827480	91880055	A3SS	ENST00000454222.5	novel	-	-	-	-	-	-	1	3	0	3	0	y	1	10	0	10	0	y	0	0	4	0	4	n	0.5	2	2	2	2	y	0.4	2	3	2	3	y	0.0444669140940908	-0.7	down	ENSG00000127989.14
novel_NIR_52033	chr7	98282453	98282820	+	98282453	98282832	A3SS	ENST00000473967.1	novel	0.33	1	2	1	2	n	0	0	4	0	4	n	0	0	6	0	6	n	1	2	0	2	0	y	1	2	0	2	0	y	1	3	0	3	0	y	0.0149345014131363	0.89	up	ENSG00000164713.10
novel_NIR_52272	chr8	106270367	106271958	+	106270367	106271705	A3SS	ENST00000577661.1	novel	0.5	4	4	4	4	y	0.5	4	4	4	4	y	0.47	9	10	9	10	y	0	0	1	0	1	n	0	0	3	0	3	n	0.12	2	14	2	14	n	0.00541216126184845	-0.45	down	ENSG00000164830.19
novel_NIR_52453	chr8	12626570	12638966	-	12626570	12659130	A5SS	ENST00000636990.1	novel	0	0	9	0	9	n	0.21	6	22	6	22	n	0.1	2	18	2	18	n	0.36	4	7	4	7	n	0.42	5	7	5	7	y	0.41	9	13	9	13	y	0.0312801919062136	0.293333333333333	up	ENSG00000283674.3
novel_NIR_52634	chr8	142679856	142681705	-	142680884	142681705	3pMXE	ENST00000585503.1	novel	0.41	9	13	9	13	y	0	0	6	0	6	n	0	0	4	0	4	n	1	2	0	2	0	y	1	7	0	7	0	y	-	-	-	-	-	-	0.0241549972819389	0.863333333333333	up	ENSG00000234616.9
novel_NIR_52774	chr8	143586852	143588355	-	143586852	143592647	A5SS	ENST00000531218.6	novel	0.67	2	1	2	1	y	0.4	2	3	2	3	y	0.29	2	5	2	5	y	1	5	0	5	0	y	0.85	11	2	11	2	y	0.91	10	1	10	1	y	0.0400153636215197	0.466666666666667	up	ENSG00000104529.18
novel_NIR_52807	chr8	143586852	143596855	-	143586849	143596855	A3SS	ENST00000525695.5	novel	0.79	11	3	11	3	y	1	2	0	2	0	y	1	8	0	8	0	y	0.71	5	2	5	2	y	0.62	5	3	5	3	y	0.5	6	6	6	6	y	0.0268503819175026	-0.32	down	ENSG00000104529.18
novel_NIR_52982	chr8	144489164	144490034	+	144478682	144490034	A5SS	ENST00000529283.5	novel	1	1	0	1	0	n	0.5	2	2	2	2	y	1	1	0	1	0	n	0	0	2	0	2	n	0	0	2	0	2	n	0	0	2	0	2	n	0.0377495513506237	-0.833333	down	ENSG00000160972.10
novel_NIR_53196	chr8	22098310	22098426	+	22098310	22098423	A3SS	ENST00000289921.8	novel	0	0	28	0	28	n	0	0	37	0	37	n	0	0	50	0	50	n	0.16	5	27	5	27	y	0.11	3	24	3	24	n	0.18	6	27	6	27	y	0.0187201579630726	0.15	up	ENSG00000158863.22
novel_NIR_53360	chr8	29063963	29064323	+	29063963	29064176	A3SS	ENST00000522468.1	novel	0	0	20	0	20	n	0.07	1	13	1	13	n	0	0	13	0	13	n	0.23	3	10	3	10	y	0.22	2	7	2	7	y	-	-	-	-	-	-	0.0105339917716233	0.201666666666667	up	ENSG00000147421.18
novel_NIR_53439	chr8	37840266	37841086	+	37840266;37840849	37840760;37841086	ES	ENST00000412232.3	novel	0.05	1	18	1	22;14	n	0	0	14.5	0	17;12	n	0.11	2	17	2	13;21	n	0.31	6	13.5	6	26;1	y	0.26	4	11.5	4	14;9	y	0.18	3	14	3	13;15	y	0.0174011745160684	0.196666666666667	up	ENSG00000020181.18
novel_NIR_53506	chr8	41530298	41531127	+	41530298	41536360	A3SS	ENST00000520354.5	novel	0.33	9	18	9	18	y	0.28	15	38	15	38	y	0.08	3	35	3	35	n	0.59	24	17	24	17	y	0.58	29	21	29	21	y	0.38	12	20	12	20	y	0.0496785667573589	0.286666666666667	up	ENSG00000147536.12
novel_NIR_53540	chr8	42193211	42193416	-	42193211	42193620	A5SS	ENST00000520523.5	novel	0.24	4	13	4	13	y	0.13	4	27	4	27	n	0.3	3	7	3	7	y	0.45	10	12	10	12	y	0.6	6	4	6	4	y	0.57	8	6	8	6	y	0.00960153988846681	0.316666666666667	up	ENSG00000104368.19
novel_NIR_53781	chr8	66822459	66825996	+	66822459	66828654	A3SS	ENST00000519289.1	novel	0	0	2	0	2	n	0	0	2	0	2	n	0	0	4	0	4	n	0.75	3	1	3	1	y	1	3	0	3	0	y	0.5	2	2	2	2	y	0.0350987186459846	0.75	up	ENSG00000288602.1
novel_NIR_55153	chr9	136898599	136898713	+	136886541	136898713	A5SS	ENST00000247668.7	novel	0.7	7	3	7	3	y	0.67	6	3	6	3	y	0.55	12	10	12	10	y	0	0	17	0	17	n	0	0	11	0	11	n	0	0	3	0	3	n	0.00508785857049303	-0.64	down	ENSG00000127191.18
novel_NIR_55154	chr9	136898599	136898713	+	136890542	136898713	A5SS	ENST00000414589.1	novel	0.54	7	6	7	6	y	0.67	6	3	6	3	y	0.55	12	10	12	10	y	0	0	3	0	3	n	0	0	4	0	4	n	0	0	4	0	4	n	0.00503022910321439	-0.586667	down	ENSG00000127191.18
novel_NIR_55805	chr9	5436694	5438213	-	5436694	5437632	5pMXE	ENST00000472145.5	novel	0.31	4	9	4	9	y	0.52	11	10	11	10	y	0.52	14	13	14	13	y	0.21	5	19	5	19	y	0.15	3	17	3	17	y	0.1	1	9	1	9	n	0.0349299325469181	-0.296667	down	ENSG00000107020.10
novel_NIR_55869	chr9	65703014	65703627	+	65703014	65720041	A3SS	ENST00000430059.6	novel	0.75	3	1	3	1	y	1	2	0	2	0	y	0.6	3	2	3	2	y	0.4	2	3	2	3	y	0.33	2	4	2	4	y	0	0	2	0	2	n	0.033656051532161	-0.54	down	ENSG00000147996.17
novel_NIR_56046	chr9	83623221	83626442	+	83623221	83628873	A3SS	ENST00000405990.3	novel	-	-	-	-	-	-	0.29	2	5	2	5	y	0.3	3	7	3	7	y	0	0	2	0	2	n	0	0	12	0	12	n	0	0	7	0	7	n	0.0107891325675463	-0.295	down	ENSG00000148057.16
novel_NIR_56398	chr9	97984611	97994631	+	97984692	97994631	A5SS	ENST00000473205.1	novel	0.43	3	4	3	4	y	0	0	6	0	6	n	0	0	8	0	8	n	1	3	0	3	0	y	0.8	4	1	4	1	y	1	1	0	1	0	n	0.0177386443688984	0.79	up	ENSG00000136938.9
novel_NIR_56409	chr9	98077017	98080850	+	98077017	98078062	A3SS&ES	ENST00000415280.1	novel	0.75	3	1	3	1	y	0.67	2	1	2	1	y	-	-	-	-	-	-	-	-	-	-	-	-	0.17	3	15	3	15	y	0	0	2	0	2	n	0.0484074782586229	-0.625	down	ENSG00000095380.11
novel_NIR_56448	chr9	99951285	99952074	+	99951285	99959917	A3SS	ENST00000259400.11	novel	0	0	19	0	19	n	0	0	3	0	3	n	0	0	6	0	6	n	-	-	-	-	-	-	0.2	2	8	2	8	y	0.21	3	11	3	11	y	0.0155242336366264	0.205	up	ENSG00000136874.11
novel_NIR_56551	chrX	104131223	104131848	-	104131223	104156878	A5SS	ENST00000467290.1	novel	0.14	1	6	1	6	n	0.17	2	10	2	10	y	0.14	4	24	4	24	n	0.4	10	15	10	15	y	0.33	2	4	2	4	y	0.45	9	11	9	11	y	0.0142709682925259	0.243333333333333	up	ENSG00000269743.3
novel_NIR_57023	chrX	155064033	155070964	-	155064033	155064937	5pMXE	ENST00000369479.1	novel	1	16	0	16	0	y	0.97	32	1	32	1	y	1	22	0	22	0	y	0.84	16	3	16	3	y	0.77	23	7	23	7	y	0.67	4	2	4	2	y	0.0384591656689427	-0.23	down	ENSG00000182712.16
novel_NIR_57083	chrX	17745539	17746015	+	17745539	17746018	A3SS	ENST00000380041.8	novel	0	0	2	0	2	n	0.25	1	3	1	3	n	-	-	-	-	-	-	-	-	-	-	-	-	0.8	4	1	4	1	y	1	4	0	4	0	y	0.0439883747146488	0.775	up	ENSG00000047634.15
novel_NIR_57268	chrX	46471185	46472750	+	46463308	46472750	A5SS	ENST00000344302.9	novel	0.24	11	35	11	35	y	0	0	12	0	12	n	0.04	1	25	1	25	n	0.39	15	23	15	23	y	0.79	15	4	15	4	y	0.67	8	4	8	4	y	0.0273537004455499	0.523333333333333	up	ENSG00000147121.16
novel_NIR_57447	chrX	48999504	49001184	-	48999504	49000566	A5SS&ES	ENST00000611705.4	novel	0.33	2	4	2	4	y	0	0	1	0	1	n	0	0	4	0	4	n	1	1	0	1	0	n	-	-	-	-	-	-	1	10	0	10	0	y	0.0149345014131363	0.89	up	ENSG00000068400.13
novel_NIR_57620	chrX	63670437	63674038	-	63655737	63674038	A3SS	ENST00000672513.1	novel	0.43	3	4	3	4	y	1	1	0	1	0	n	1	4	0	4	0	y	0	0	3	0	3	n	0	0	10	0	10	n	0.14	1	6	1	6	n	0.0496777726598442	-0.763333	down	ENSG00000131089.17
[truncated: 4 more columns]
